# Supplementary material for: Characterization of the DREBA4-Type Transcription Factor (SlDREBA4), Which Contributes to Heat Tolerance in Tomatoes
Source: Front Plant Sci. 2020 Sep 30;11:554520. doi: 10.3389/fpls.2020.554520 (PMC7554514; doi:10.3389/fpls.2020.554520)
Supplement: Supplementary file 2 [file Table_6.xls]

geneID	geneLength	MicroTom-CK-Expression	MicroTom-HS-Expression	MicroTom-CK-FPKM	MicroTom-HS-FPKM	log2 Ratio(MicroTom-HS/MicroTom-CK)	Up-Down-Regulation(MicroTom-HS/MicroTom-CK)	P-value	FDR	KEGG Orthology	GO Component	GO Function	GO Process	Blast nr
Solyc06g076540.1.1	465.00	0	260.76	0.001	115.11	16.8126536452113	Up	1.32969e-77	7.45219454225352e-76	K13993|1|1e-50|196|gmx:100526870|HSP20 family protein	GO:0044424//intracellular part	-	GO:0050896//response to stimulus	gi|460391180|ref|XP_004241201.1|/4.38555e-66/PREDICTED: 17.7 kDa class I heat shock protein-like [Solanum lycopersicum]
Solyc06g048640.1.1	198.00	0	83.00	0.001	97.03	16.5661432522069	Up	2.89978e-25	5.77416576313595e-24	-	-	-	-	-
Solyc06g076580.1.1	264.00	0	50.00	0.001	41.53	15.3418662513122	Up	1.661162e-15	2.12086859625668e-14	-	-	-	-	-
Solyc06g064900.2.1	682.00	0	97.00	0.001	28.44	14.7956338445068	Up	2.10178e-29	4.78360319351764e-28	K00128|1|1e-15|73.6|gmx:100782019|aldehyde dehydrogenase (NAD+) [EC:1.2.1.3]	-	-	-	gi|460399455|ref|XP_004245256.1|/1.268e-16/PREDICTED: aldehyde dehydrogenase family 2 member B4, mitochondrial-like [Solanum lycopersicum]
Solyc09g091770.1.1	420.00	0	46.00	0.001	22.69	14.4697689885597	Up	2.5305e-14	3.00276776838966e-13	-	-	-	-	-
Solyc07g019430.1.1	201.00	0	15.00	0.001	17.22	14.0717975222842	Up	3.71412e-05	0.000190944476744186	-	-	-	-	-
Solyc12g042110.1.1	348.00	0	24.00	0.001	14.57	13.8307132569519	Up	8.10158e-08	5.8489634865437e-07	-	-	-	-	gi|460413835|ref|XP_004252283.1|/1.7205e-58/PREDICTED: uncharacterized protein LOC101250282 [Solanum lycopersicum]
Solyc02g079490.2.1	1754.00	0	117.00	0.001	12.90	13.655083445198	Up	2.56224e-35	6.75950055248619e-34	K13065|1|2e-24|112|ath:AT5G48930|shikimate O-hydroxycinnamoyltransferase [EC:2.3.1.133];K15400|2|3e-24|111|aly:ARALYDRAFT_493874|omega-hydroxypalmitate O-feruloyl transferase [EC:2.3.1.188]	-	GO:0016747//transferase activity, transferring acyl groups other than amino-acyl groups	-	gi|460373945|ref|XP_004232772.1|/0/PREDICTED: omega-hydroxypalmitate O-feruloyl transferase-like [Solanum lycopersicum]
Solyc10g085230.1.1	1428.00	0	93.89	0.001	12.77	13.6404709045901	Up	3.2017e-28	7.0322527598896e-27	K13493|1|2e-88|324|ath:AT5G05860|cytokinin-N-glucosyltransferase [EC:2.4.1.-];K13228|3|1e-72|271|zma:100274317|UDP-glucosyltransferase BX9 [EC:2.4.1.202];K13227|4|2e-56|218|zma:100277344|UDP-glucosyltransferase BX8 [EC:2.4.1.202];K13030|5|9e-49|192|sbi:SORBI_01g001220|cyanohydrin beta-glucosyltransferase [EC:2.4.1.85]	-	GO:0016757//transferase activity, transferring glycosyl groups	-	gi|460408446|ref|XP_004249656.1|/0/PREDICTED: UDP-glycosyltransferase 76E1-like [Solanum lycopersicum]
Solyc09g075600.1.1	240.00	0	13.00	0.001	12.07	13.5591380556424	Up	0.0001449614	0.000681961266009852	-	-	-	-	gi|460403820|ref|XP_004247384.1|/2.98028e-42/PREDICTED: uncharacterized protein LOC101261956 [Solanum lycopersicum]
Solyc07g055400.1.1	708.00	0	41.28	0.001	11.63	13.5055634763606	Up	7.61548e-13	8.20855914221219e-12	K04733|1|3e-29|126|smo:SELMODRAFT_159261|interleukin-1 receptor-associated kinase 4 [EC:2.7.11.1];K13417|2|1e-28|124|aly:ARALYDRAFT_899604|somatic embryogenesis receptor kinase 4 [EC:2.7.10.1 2.7.11.1];K13418|4|5e-28|122|pop:POPTR_913861|somatic embryogenesis receptor kinase 1 [EC:2.7.10.1 2.7.11.1]	-	GO:0004674//protein serine/threonine kinase activity;GO:0000166//nucleotide binding	GO:0009987//cellular process	gi|460395360|ref|XP_004243252.1|/2.22524e-112/PREDICTED: G-type lectin S-receptor-like serine/threonine-protein kinase SD2-5-like [Solanum lycopersicum]
Solyc04g077640.2.1	1377.00	0	73.56	0.001	10.39	13.3429080337916	Up	2.62632e-22	4.64813862120089e-21	K13289|1|2e-120|431|mtr:MTR_4g021500|cathepsin A (carboxypeptidase C) [EC:3.4.16.5];K09756|3|5e-109|392|ath:AT5G09640|serine carboxypeptidase-like 19 [EC:3.4.16.- 2.3.1.91];K09757|4|9e-88|322|ath:AT2G22990|serine carboxypeptidase-like 8 [EC:3.4.16.- 2.3.1.92]	-	GO:0016787//hydrolase activity	-	gi|460385735|ref|XP_004238557.1|/0/PREDICTED: uncharacterized protein LOC101252581 [Solanum lycopersicum]
Solyc07g056430.2.1	1015.00	0	51.85	0.001	10.03	13.2920339854995	Up	8.4084e-16	1.0898509771987e-14	K00799|1|2e-55|213|gmx:547936|glutathione S-transferase [EC:2.5.1.18]	-	GO:0016209//antioxidant activity;GO:0016829//lyase activity;GO:0016765//transferase activity, transferring alkyl or aryl (other than methyl) groups	GO:0009755//hormone-mediated signaling pathway	gi|460395245|ref|XP_004243195.1|/1.25466e-78/PREDICTED: probable glutathione S-transferase parC-like [Solanum lycopersicum]
Solyc12g011010.1.1	1224.00	0	51.00	0.001	8.13	12.9890396369624	Up	8.4084e-16	1.08925963103635e-14	-	-	-	-	gi|460412857|ref|XP_004251814.1|/5.74873e-66/PREDICTED: uncharacterized protein LOC101261198 [Solanum lycopersicum]
Solyc01g088620.2.1	839.00	0	29.00	0.001	6.84	12.7397806097733	Up	2.69202e-09	2.24335e-08	-	-	-	-	gi|460367705|ref|XP_004229711.1|/2.88683e-123/PREDICTED: uncharacterized protein LOC101247064 [Solanum lycopersicum]
Solyc02g070690.1.1	600.00	0	20.00	0.001	6.72	12.7142455176661	Up	1.234138e-06	7.77236738327618e-06	-	-	-	-	gi|255557343|ref|XP_002519702.1|/7.71904e-51/conserved hypothetical protein [Ricinus communis]
Solyc03g116390.2.1	786.00	0	20.00	0.001	5.05	12.3020676725265	Up	1.234138e-06	7.77031770833333e-06	-	-	-	-	gi|353703788|ref|NP_001238798.1|/6.24775e-69/late embryogenesis abundant protein [Solanum lycopersicum]
Solyc09g011550.2.1	864.00	0	21.00	0.001	4.80	12.2288186904959	Up	6.24692e-07	4.08505108189537e-06	K00799|1|9e-61|231|vvi:100242547|glutathione S-transferase [EC:2.5.1.18]	-	GO:0016765//transferase activity, transferring alkyl or aryl (other than methyl) groups	GO:0006950//response to stress;GO:0009755//hormone-mediated signaling pathway	gi|460401756|ref|XP_004246383.1|/5.77179e-114/PREDICTED: probable glutathione S-transferase-like [Solanum lycopersicum]
Solyc02g083000.1.1	858.00	0	20.75	0.001	4.78	12.2227949028681	Up	1.234138e-06	7.76826911415766e-06	-	-	-	-	gi|460375925|ref|XP_004233753.1|/3.77172e-158/PREDICTED: uncharacterized protein LOC101243667 [Solanum lycopersicum]
Solyc09g059950.2.1	973.00	0	22.00	0.001	4.45	12.1195896207411	Up	3.16204e-07	2.14227312712826e-06	-	-	-	-	gi|460403193|ref|XP_004247079.1|/1.24912e-123/PREDICTED: uncharacterized protein LOC101254127 [Solanum lycopersicum]
Solyc02g081510.1.1	933.00	0	21.03	0.001	4.44	12.1163439612375	Up	6.24692e-07	4.0861702739726e-06	K04733|1|5e-31|133|ath:AT5G38990|interleukin-1 receptor-associated kinase 4 [EC:2.7.11.1];K13416|4|7e-30|129|ath:AT4G33430|brassinosteroid insensitive 1-associated receptor kinase 1 [EC:2.7.10.1 2.7.11.1]	-	-	-	gi|460375964|ref|XP_004233772.1|/1.70651e-130/PREDICTED: protein NSP-INTERACTING KINASE 2-like [Solanum lycopersicum]
Solyc12g039080.1.1	891.00	0	16.25	0.001	3.60	11.813781191217	Up	1.879998e-05	0.000101046718257542	-	GO:0016020//membrane	GO:0004871//signal transducer activity;GO:0004674//protein serine/threonine kinase activity;GO:0000166//nucleotide binding	-	gi|460402398|ref|XP_004246699.1|/1.98788e-141/PREDICTED: probable LRR receptor-like serine/threonine-protein kinase At1g67720-like [Solanum lycopersicum]
Solyc09g090760.2.1	2795.00	0	49.00	0.001	3.36	11.7142455176661	Up	3.28178e-15	4.13033724301529e-14	-	GO:0044464//cell part	-	-	gi|460404616|ref|XP_004247777.1|/0/PREDICTED: probable folate-biopterin transporter 9, chloroplastic-like [Solanum lycopersicum]
Solyc01g007980.2.1	2108.00	0	34.71	0.001	3.17	11.6302671250268	Up	8.94512e-11	8.36197102584182e-10	K04733|1|3e-57|221|smo:SELMODRAFT_159261|interleukin-1 receptor-associated kinase 4 [EC:2.7.11.1];K13417|3|2e-53|208|ath:AT2G13790|somatic embryogenesis receptor kinase 4 [EC:2.7.10.1 2.7.11.1];K13418|4|3e-53|208|vvi:100247683|somatic embryogenesis receptor kinase 1 [EC:2.7.10.1 2.7.11.1];K13416|5|5e-53|207|rcu:RCOM_1534760|brassinosteroid insensitive 1-associated receptor kinase 1 [EC:2.7.10.1 2…	-	GO:0004672//protein kinase activity;GO:0000166//nucleotide binding	-	gi|460366034|ref|XP_004228898.1|/0/PREDICTED: cysteine-rich receptor-like protein kinase 2-like [Solanum lycopersicum]
Solyc04g080890.2.1	1503.00	0	22.00	0.001	2.84	11.471675214392	Up	3.16204e-07	2.14045094981571e-06	-	-	GO:0016491//oxidoreductase activity	-	gi|460385230|ref|XP_004238307.1|/1.54846e-119/PREDICTED: uncharacterized PKHD-type hydroxylase At1g22950-like [Solanum lycopersicum]
Solyc08g083500.1.1	1719.00	0	23.32	0.001	2.62	11.3553510964248	Up	1.600548e-07	1.11799542129901e-06	K05280|1|3e-87|320|vvi:100263810|flavonoid 3'-monooxygenase [EC:1.14.13.21]	-	GO:0004497//monooxygenase activity;GO:0005506//iron ion binding	GO:0008152//metabolic process	gi|460401254|ref|XP_004246141.1|/0/PREDICTED: flavonoid 3'-monooxygenase-like [Solanum lycopersicum]
Solyc06g082030.2.1	1330.00	0	15.00	0.001	2.20	11.103287808412	Up	3.71412e-05	0.000190985601981478	K04124|1|3e-30|131|gmx:100818754|gibberellin 3-beta-dioxygenase [EC:1.14.11.15];K06892|4|8e-30|129|pop:POPTR_550478|	-	GO:0016706//oxidoreductase activity, acting on paired donors, with incorporation or reduction of molecular oxygen, 2-oxoglutarate as one donor, and incorporation of one atom each of oxygen into both donors	GO:0051553	gi|460393846|ref|XP_004242519.1|/9.94184e-168/PREDICTED: gibberellin 2-beta-dioxygenase 8-like [Solanum lycopersicum]
Solyc06g076560.1.1	465.00	2.72	3835.83	1.23	1693.28	10.4269465254444	Up	0	0	K13993|1|5e-52|201|mtr:MTR_6g061850|HSP20 family protein	GO:0044424//intracellular part	-	GO:0050896//response to stimulus	gi|350536011|ref|NP_001234225.1|/4.38555e-66/type I small heat shock protein 17.6 kDa isoform [Solanum lycopersicum]
Solyc03g007880.1.1	2292.00	0	16.00	0.001	1.34	10.3880172853451	Up	1.879998e-05	0.000101069471402837	-	-	-	-	gi|460377004|ref|XP_004234286.1|/0/PREDICTED: uncharacterized protein LOC101259315 [Solanum lycopersicum]
Solyc06g050970.1.1	3327.00	0	22.16	0.001	1.28	10.3219280948874	Up	3.16204e-07	2.14105799773114e-06	K08592|1|7e-07|55.1|gmx:100805645|sentrin-specific protease 1 [EC:3.4.22.-]	-	-	-	gi|460396758|ref|XP_004243938.1|/0/PREDICTED: uncharacterized protein LOC101268777 [Solanum lycopersicum]
Solyc03g123540.2.1	562.00	2.00	2599.00	0.74	935.72	10.3043359037248	Up	0	0	K13993|1|1e-19|94.0|rcu:RCOM_0706490|HSP20 family protein	-	-	GO:0000302//response to reactive oxygen species;GO:0009642//response to light intensity	gi|460379569|ref|XP_004235534.1|/2.153e-65/PREDICTED: 17.4 kDa class III heat shock protein-like [Solanum lycopersicum]
Solyc07g064380.2.1	2805.00	0	18.00	0.001	1.23	10.2644426002266	Up	4.81682e-06	2.8200484919078e-05	-	GO:0044464//cell part	-	-	gi|460397596|ref|XP_004244353.1|/0/PREDICTED: uncharacterized protein LOC101267626 [Solanum lycopersicum]
Solyc09g065660.2.1	1405.00	1.00	1139.00	0.14	157.56	10.1362587795564	Up	0	0	-	GO:0043231//intracellular membrane-bounded organelle	GO:0003677//DNA binding;GO:0001071//nucleic acid binding transcription factor activity	GO:0006351//transcription, DNA-dependent	gi|460403441|ref|XP_004247199.1|/0/PREDICTED: heat stress transcription factor A-6b-like [Solanum lycopersicum]
Solyc08g062450.1.1	477.00	3.00	2635.76	1.32	1131.86	9.74394187703215	Up	0	0	K13993|1|5e-56|214|rcu:RCOM_0706490|HSP20 family protein	GO:0044424//intracellular part	-	GO:0050896//response to stimulus	gi|350534974|ref|NP_001233913.1|/6.07487e-69/class II small heat shock protein Le-HSP17.6 [Solanum lycopersicum]
Solyc11g020330.1.1	573.00	1.00	650.00	0.36	229.23	9.31458324427419	Up	2.04118e-190	2.53818606770833e-188	K13993|1|2e-44|176|mtr:MTR_7g034940|HSP20 family protein	GO:0005783//endoplasmic reticulum	-	GO:0006950//response to stress	gi|350539984|ref|NP_001234600.1|/1.81681e-91/small heat shock protein precursor [Solanum lycopersicum]
Solyc01g102960.2.1	880.00	17.00	11064.00	3.91	2482.54	9.31043264053738	Up	0	0	K13993|1|2e-63|240|rcu:RCOM_0977820|HSP20 family protein	-	-	-	gi|460369115|ref|XP_004230409.1|/4.07213e-99/PREDICTED: 22.7 kDa class IV heat shock protein-like [Solanum lycopersicum]
Solyc09g092690.2.1	1943.00	7.00	3868.00	0.71	384.12	9.07952234276206	Up	0	0	K09571|1|0.0|803|pop:POPTR_824273|FK506-binding protein 4/5 [EC:5.2.1.8]	-	GO:0016853//isomerase activity	GO:0044267//cellular protein metabolic process	gi|460404883|ref|XP_004247908.1|/0/PREDICTED: peptidyl-prolyl cis-trans isomerase FKBP65-like [Solanum lycopersicum]
Solyc03g113930.1.1	567.00	2.00	982.00	0.73	350.22	8.90614929472338	Up	5.04618e-286	9.05846221804511e-284	K13993|1|5e-60|228|rcu:RCOM_0977820|HSP20 family protein	-	-	-	gi|460380798|ref|XP_004236141.1|/1.30742e-94/PREDICTED: 22.7 kDa class IV heat shock protein-like [Solanum lycopersicum]
Solyc09g011160.2.1	1625.00	3.00	1271.00	0.37	151.48	8.67738634025547	Up	0	0	-	-	-	-	gi|460401805|ref|XP_004246406.1|/0/PREDICTED: regulator of chromosome condensation-like [Solanum lycopersicum]
Solyc05g014280.2.1	1009.00	5.00	2031.00	1.00	395.30	8.62680414493225	Up	0	0	K13993|1|2e-60|230|pop:POPTR_769024|HSP20 family protein	-	-	GO:0050896//response to stimulus	gi|350535865|ref|NP_001234217.1|/2.67563e-116/small heat shock protein [Solanum lycopersicum]
Solyc03g007890.2.1	2621.00	45.99	18223.53	3.45	1335.05	8.5960816971944	Up	0	0	K04079|1|0.0|1115|rcu:RCOM_1582180|molecular chaperone HtpG	GO:0044444//cytoplasmic part;GO:0016020//membrane;GO:0030312//external encapsulating structure	GO:0005515//protein binding;GO:0032559	GO:0006952//defense response;GO:0010035//response to inorganic substance;GO:0044267//cellular protein metabolic process	gi|460376868|ref|XP_004234218.1|/0/PREDICTED: heat shock protein 83-like [Solanum lycopersicum]
Solyc07g056510.2.1	1030.00	1.00	397.00	0.20	75.64	8.5630055530624	Up	8.10456e-116	6.49316677852349e-114	K00799|1|2e-77|287|gmx:547936|glutathione S-transferase [EC:2.5.1.18]	-	GO:0016740//transferase activity;GO:0016829//lyase activity	-	gi|460395241|ref|XP_004243193.1|/2.05988e-111/PREDICTED: probable glutathione S-transferase parA-like [Solanum lycopersicum]
Solyc06g036290.2.1	2385.00	107.01	38964.47	8.84	3141.32	8.47310882998622	Up	0	0	K04079|1|0.0|993|rcu:RCOM_1582180|molecular chaperone HtpG	GO:0044444//cytoplasmic part;GO:0016020//membrane;GO:0030312//external encapsulating structure	GO:0005515//protein binding;GO:0032559	GO:0006952//defense response;GO:0010035//response to inorganic substance;GO:0044267//cellular protein metabolic process	gi|460390179|ref|XP_004240717.1|/0/PREDICTED: heat shock protein 83-like isoform 1 [Solanum lycopersicum]
Solyc08g078700.2.1	994.00	27.00	9753.00	5.47	1927.97	8.46132605446319	Up	0	0	K13993|1|4e-37|153|vvi:100248906|HSP20 family protein	-	-	-	gi|350539261|ref|NP_001233872.1|/1.83884e-77/mitochondrial small heat shock protein [Solanum lycopersicum]
Solyc08g062960.2.1	1215.00	10.00	3270.00	1.65	525.24	8.31436695511439	Up	0	0	-	GO:0043231//intracellular membrane-bounded organelle	GO:0001071//nucleic acid binding transcription factor activity;GO:0003677//DNA binding	GO:0009642//response to light intensity;GO:0000302//response to reactive oxygen species;GO:0009743//response to carbohydrate stimulus;GO:0009408//response to heat;GO:0006351//transcription, DNA-dependent;GO:0006986//response to unfolded protein	gi|460399111|ref|XP_004245086.1|/8.7583e-176/PREDICTED: heat shock factor protein HSF30-like [Solanum lycopersicum]
Solyc03g115230.2.1	3194.00	137.00	42693.82	8.42	2560.23	8.24823747290598	Up	0	0	K03695|1|0.0|1421|bdi:100825913|ATP-dependent Clp protease ATP-binding subunit ClpB	-	GO:0017111//nucleoside-triphosphatase activity;GO:0032559	GO:0009642//response to light intensity;GO:0044267//cellular protein metabolic process;GO:0000302//response to reactive oxygen species	gi|460380444|ref|XP_004235966.1|/0/PREDICTED: chaperone protein ClpB1-like [Solanum lycopersicum]
Solyc11g066100.1.1	1965.00	62.00	19011.00	6.24	1866.38	8.22448100827109	Up	0	0	K03283|1|0.0|1130|sbi:SORBI_09g022580|heat shock 70kDa protein 1/8	-	GO:0016628//oxidoreductase activity, acting on the CH-CH group of donors, NAD or NADP as acceptor;GO:0032559	GO:0008152//metabolic process;GO:0050896//response to stimulus	gi|460411113|ref|XP_004250959.1|/0/PREDICTED: heat shock cognate 70 kDa protein-like [Solanum lycopersicum]
Solyc02g079930.2.1	1206.00	7.00	2120.00	1.16	343.14	8.20852869579687	Up	0	0	-	-	GO:0016846//carbon-sulfur lyase activity	GO:0009108//coenzyme biosynthetic process;GO:0009408//response to heat	gi|350534450|ref|NP_001234653.1|/8.41071e-163/phosphosulfolactate synthase-related protein [Solanum lycopersicum]
Solyc06g072430.1.1	1122.00	24.00	7017.00	4.29	1223.62	8.15596222990794	Up	0	0	-	-	-	-	gi|462420289|gb|EMJ24552.1|/4.47335e-54/hypothetical protein PRUPE_ppa007446mg [Prunus persica]
Solyc08g062340.2.1	773.00	8.00	2326.24	2.11	597.74	8.14613128015209	Up	0	0	K13993|1|2e-59|227|pop:POPTR_832078|HSP20 family protein	GO:0044424//intracellular part	-	GO:0050896//response to stimulus	gi|350539301|ref|NP_001234130.1|/1.82278e-73/cytosolic class II small heat shock protein HCT2 [Solanum lycopersicum]
Solyc10g084170.1.1	513.00	8.00	2215.00	3.26	879.39	8.0754873523283	Up	0	0	-	-	-	-	gi|460408739|ref|XP_004249799.1|/1.52897e-82/PREDICTED: BAG family molecular chaperone regulator 5, mitochondrial-like [Solanum lycopersicum]
Solyc11g071830.1.1	1257.00	33.00	8750.95	5.25	1357.27	8.01417460468457	Up	0	0	K09503|1|2e-154|543|vvi:100251979|DnaJ homolog subfamily A member 2	GO:0044464//cell part	GO:0005515//protein binding	-	gi|460411645|ref|XP_004251216.1|/0/PREDICTED: dnaJ protein homolog [Solanum lycopersicum]
Solyc05g052950.2.1	1738.00	5.00	1316.00	0.57	146.43	8.0050335229501	Up	0	0	K10615|1|1e-14|80.1|cme:CMB070C|E3 ubiquitin-protein ligase HERC4 [EC:6.3.2.19];K11493|5|5e-09|61.2|ota:Ot03g05690|regulator of chromosome condensation	-	GO:0016772//transferase activity, transferring phosphorus-containing groups	GO:0006796//phosphate-containing compound metabolic process	gi|460388518|ref|XP_004239914.1|/0/PREDICTED: probable E3 ubiquitin-protein ligase HERC3-like [Solanum lycopersicum]
Solyc06g075670.1.1	177.00	0.09	22.71	0.13	30.50	7.87415380919652	Up	3.16204e-07	2.14166539007092e-06	K09422|1|2e-13|72.4|osa:4351184|myb proto-oncogene protein, plant	-	-	-	gi|460391278|ref|XP_004241250.1|/1.91897e-17/PREDICTED: transcription factor MYB48-like [Solanum lycopersicum]
Solyc03g117630.1.1	1965.00	36.00	8131.00	3.62	798.25	7.78470714026161	Up	0	0	K03283|1|0.0|1117|rcu:RCOM_1442270|heat shock 70kDa protein 1/8	-	GO:0016628//oxidoreductase activity, acting on the CH-CH group of donors, NAD or NADP as acceptor;GO:0032559	GO:0008152//metabolic process;GO:0050896//response to stimulus	gi|460380284|ref|XP_004235887.1|/0/PREDICTED: heat shock cognate 70 kDa protein-like [Solanum lycopersicum]
Solyc04g011440.2.1	2433.00	125.00	23158.00	10.12	1829.61	7.4981830558862	Up	0	0	K03283|1|0.0|1125|gmx:100787543|heat shock 70kDa protein 1/8	-	GO:0016628//oxidoreductase activity, acting on the CH-CH group of donors, NAD or NADP as acceptor;GO:0032559	GO:0008152//metabolic process;GO:0050896//response to stimulus	gi|371779321|emb|CCA29122.1|/0/heat shock protein 70 isoform 3 [Solanum lycopersicum]
Solyc09g075950.1.1	1731.00	5.00	879.00	0.57	98.21	7.42876420151276	Up	1.612342e-249	2.46760674679487e-247	K03283|1|2e-84|311|rcu:RCOM_1442270|heat shock 70kDa protein 1/8	-	GO:0016628//oxidoreductase activity, acting on the CH-CH group of donors, NAD or NADP as acceptor;GO:0032559	GO:0009642//response to light intensity;GO:0044267//cellular protein metabolic process;GO:0000302//response to reactive oxygen species	gi|460403776|ref|XP_004247363.1|/0/PREDICTED: heat shock 70 kDa protein 8-like [Solanum lycopersicum]
Solyc06g076570.1.1	465.00	24.57	4283.34	11.12	1890.82	7.40971143159666	Up	0	0	K13993|1|9e-52|200|gmx:100526870|HSP20 family protein	GO:0044424//intracellular part	-	GO:0050896//response to stimulus	gi|349591296|gb|AEP95307.1|/1.276e-65/class I small heat shock protein [Solanum lycopersicum]
Solyc09g015020.1.1	465.00	21.00	3595.87	9.50	1587.35	7.38447703902104	Up	0	0	K13993|1|1e-50|196|rcu:RCOM_0450640|HSP20 family protein	-	-	-	gi|460401597|ref|XP_004246305.1|/1.6104e-68/PREDICTED: 18.2 kDa class I heat shock protein-like [Solanum lycopersicum]
Solyc09g008970.1.1	411.00	12.00	1972.00	6.21	995.87	7.32522034776277	Up	0	0	-	-	-	GO:0006950//response to stress;GO:0045333//cellular respiration	gi|460402132|ref|XP_004246568.1|/5.83831e-75/PREDICTED: uncharacterized protein LOC101245195 [Solanum lycopersicum]
Solyc09g015000.2.1	976.00	46.00	6870.13	9.50	1384.09	7.18679452801691	Up	0	0	K13993|1|2e-46|184|rcu:RCOM_0450640|HSP20 family protein	-	-	-	gi|460401601|ref|XP_004246307.1|/3.26867e-63/PREDICTED: 18.2 kDa class I heat shock protein-like isoform 2 [Solanum lycopersicum]
Solyc09g015010.2.1	6152.00	56.00	8153.00	1.78	252.45	7.14797662597207	Up	0	0	K13993|1|4e-49|196|rcu:RCOM_0450640|HSP20 family protein	-	-	-	gi|460415974|ref|XP_004253328.1|/5.99804e-124/PREDICTED: uncharacterized protein LOC101267012 [Solanum lycopersicum]
Solyc03g082420.2.1	985.00	3.00	388.00	0.61	77.43	6.98793958925224	Up	2.27446e-109	1.76307573051948e-107	K13993|1|9e-36|149|ppp:PHYPADRAFT_81689|HSP20 family protein	GO:0009536//plastid	-	GO:0050896//response to stimulus	gi|407970969|ref|NP_001233900.1|/2.57447e-132/small heat shock protein, chloroplastic [Solanum lycopersicum]
Solyc05g055010.2.1	1082.00	30.00	3757.00	5.57	680.20	6.93213786825517	Up	0	0	K13201|1|2e-13|74.7|zma:100282356|nucleolysin TIA-1/TIAR	-	GO:0005488//binding	-	gi|460388174|ref|XP_004239744.1|/4.1625e-102/PREDICTED: RNA-binding protein 42-like isoform 1 [Solanum lycopersicum]
Solyc05g008120.2.1	795.00	1.00	121.00	0.26	30.19	6.85941532337253	Up	1.030168e-34	2.68800666666667e-33	K09510|1|1e-15|81.6|zma:100191212|DnaJ homolog subfamily B member 4	-	GO:0005515//protein binding	-	gi|460386308|ref|XP_004238841.1|/5.96044e-99/PREDICTED: chaperone protein DnaJ 1-like [Solanum lycopersicum]
Solyc03g123710.2.1	480.00	2.00	225.00	0.87	95.97	6.7854242819881	Up	1.893174e-63	8.88006468565815e-62	-	-	-	-	-
Solyc04g014480.2.1	806.00	15.00	1688.00	3.78	415.15	6.77910265361047	Up	0	0	K13993|1|2e-43|173|vvi:100254799|HSP20 family protein	GO:0044439	GO:0005488//binding	GO:0006979//response to oxidative stress;GO:0044267//cellular protein metabolic process	gi|460381920|ref|XP_004236689.1|/1.39416e-79/PREDICTED: 15.7 kDa heat shock protein, peroxisomal-like [Solanum lycopersicum]
Solyc01g091260.2.1	1020.00	21.00	2287.00	4.14	440.15	6.73222068983966	Up	0	0	-	-	-	-	gi|460367902|ref|XP_004229809.1|/1.48921e-130/PREDICTED: uncharacterized protein LOC101251327 [Solanum lycopersicum]
Solyc01g103920.2.1	755.00	2.00	203.00	0.54	53.47	6.62962645923515	Up	4.95036e-57	2.14112038043478e-55	K02639|1|4e-44|176|gmx:100813636|ferredoxin	GO:0009536//plastid	GO:0051536//iron-sulfur cluster binding;GO:0043169//cation binding	GO:0051234//establishment of localization;GO:0006091//generation of precursor metabolites and energy	gi|460369244|ref|XP_004230473.1|/1.57902e-66/PREDICTED: ferredoxin, chloroplastic-like [Solanum lycopersicum]
Solyc04g072160.2.1	917.00	23.00	2143.00	5.07	460.65	6.50554145558105	Up	0	0	-	-	-	-	gi|350539529|ref|NP_001234685.1|/3.74863e-66/ripening regulated protein DDTFR8 [Solanum lycopersicum]
Solyc06g075650.2.1	939.00	1.00	91.00	0.22	19.08	6.43841383736821	Up	5.80222e-26	1.18704372322194e-24	K09873|1|2e-118|423|ath:AT4G01470|aquaporin TIP	GO:0031224//intrinsic to membrane	GO:0005372//water transmembrane transporter activity;GO:0042887	GO:0015840//urea transport;GO:0042044//fluid transport	gi|460391280|ref|XP_004241251.1|/5.71508e-142/PREDICTED: aquaporin TIP1-3-like [Solanum lycopersicum]
Solyc09g005120.2.1	2155.00	21.00	1842.00	1.92	164.62	6.42188950102762	Up	0	0	K03686|1|1e-18|93.6|aly:ARALYDRAFT_490783|molecular chaperone DnaJ;K09517|2|3e-18|92.0|rcu:RCOM_1347490|DnaJ homolog subfamily B member 11	GO:0044432//endoplasmic reticulum part	GO:0005515//protein binding;GO:0003824//catalytic activity	GO:0009408//response to heat;GO:0000904//cell morphogenesis involved in differentiation	gi|460402555|ref|XP_004246777.1|/0/PREDICTED: uncharacterized protein LOC101256620 [Solanum lycopersicum]
Solyc09g011080.2.1	1619.00	184.25	14047.73	22.60	1680.55	6.21646688371886	Up	0	0	K14571|1|6e-07|54.3|cre:CHLREDRAFT_38371|ribosome biogenesis ATPase;K03064|2|3e-06|52.0|ath:AT5G43010|26S proteasome regulatory subunit T4	GO:0009532//plastid stroma	GO:0032559	-	gi|460401823|ref|XP_004246415.1|/0/PREDICTED: ribulose bisphosphate carboxylase/oxygenase activase 1, chloroplastic-like [Solanum lycopersicum]
Solyc10g085870.1.1	1461.00	4.10	311.87	0.56	41.45	6.20980146432551	Up	2.71262e-85	1.70880745382586e-83	K13496|1|4e-158|556|aly:ARALYDRAFT_902799|UDP-glucosyl transferase 73C [EC:2.4.1.-]	-	GO:0035251//UDP-glucosyltransferase activity	GO:0009411//response to UV;GO:0016128	gi|460408374|ref|XP_004249620.1|/0/PREDICTED: UDP-glycosyltransferase 73C3-like [Solanum lycopersicum]
Solyc11g020040.1.1	2079.00	33.00	2466.00	3.14	228.59	6.18585392281053	Up	0	0	K03283|1|0.0|1070|aly:ARALYDRAFT_495046|heat shock 70kDa protein 1/8	-	GO:0016628//oxidoreductase activity, acting on the CH-CH group of donors, NAD or NADP as acceptor;GO:0005515//protein binding;GO:0032559	GO:0044267//cellular protein metabolic process;GO:0050896//response to stimulus	gi|350537379|ref|NP_001233780.1|/0/heat shock protein 70 [Solanum lycopersicum]
Solyc08g080540.2.1	1329.00	15.00	1100.00	2.25	161.11	6.16197723236239	Up	5.06062e-297	9.43924238281249e-295	-	-	-	GO:0009743//response to carbohydrate stimulus	gi|460400227|ref|XP_004245637.1|/1.76154e-140/PREDICTED: heat stress transcription factor B-2b-like [Solanum lycopersicum]
Solyc02g077670.2.1	1673.00	74.00	5245.00	8.78	606.77	6.11078500744947	Up	0	0	K09510|1|1e-138|491|rcu:RCOM_1673240|DnaJ homolog subfamily B member 4	-	GO:0005515//protein binding	GO:0044267//cellular protein metabolic process	gi|460374243|ref|XP_004232921.1|/9.25579e-169/PREDICTED: dnaJ homolog subfamily B member 13-like [Solanum lycopersicum]
Solyc06g076020.2.1	2306.00	358.84	23972.68	30.69	1999.94	6.02604426246987	Up	0	0	K03283|1|0.0|1169|vvi:100253562|heat shock 70kDa protein 1/8	-	GO:0016628//oxidoreductase activity, acting on the CH-CH group of donors, NAD or NADP as acceptor;GO:0032559	GO:0008152//metabolic process;GO:0050896//response to stimulus	gi|371779317|emb|CCA29120.1|/0/heat shock protein 70 isoform 1 [Solanum lycopersicum]
Solyc06g051860.1.1	1590.00	1.00	60.00	0.12	7.31	5.92876509523128	Up	5.70838e-17	7.8326191091954e-16	K08176|1|0.0|666|rcu:RCOM_0690210|MFS transporter, PHS family, inorganic phosphate transporter	GO:0031224//intrinsic to membrane	GO:0015291//secondary active transmembrane transporter activity	GO:0015698//inorganic anion transport	gi|460390670|ref|XP_004240951.1|/0/PREDICTED: inorganic phosphate transporter 1-11 [Solanum lycopersicum]
Solyc02g081550.2.1	2222.00	42.00	2569.00	3.73	222.56	5.898874884287	Up	0	0	K03798|1|0.0|1070|vvi:100266289|cell division protease FtsH [EC:3.4.24.-]	GO:0009536//plastid	GO:0004175//endopeptidase activity;GO:0046914//transition metal ion binding;GO:0042623//ATPase activity, coupled;GO:0032559	GO:0006915//apoptotic process;GO:0044257//cellular protein catabolic process	gi|350535368|ref|NP_001234191.1|/0/FtsH protease [Solanum lycopersicum]
Solyc01g095930.2.1	1471.00	7.00	429.48	0.95	56.68	5.89876843458707	Up	5.92878e-115	4.71832075e-113	K15406|1|1e-46|160|ath:AT5G37300|wax-ester synthase / diacylglycerol O-acyltransferase [EC:2.3.1.75 2.3.1.20]	-	-	-	gi|460368251|ref|XP_004229981.1|/3.60159e-97/PREDICTED: O-acyltransferase WSD1-like [Solanum lycopersicum]
Solyc06g076520.1.1	465.00	97.71	5658.07	44.22	2497.69	5.81975159304133	Up	0	0	K13993|1|2e-51|199|mtr:MTR_6g061850|HSP20 family protein	GO:0044424//intracellular part	-	GO:0050896//response to stimulus	gi|4836469|gb|AAD30452.1|AF123255_1/5.7277e-66/17.7 kD class I small heat shock protein [Solanum lycopersicum]
Solyc04g014600.2.1	878.00	18.00	1024.00	4.15	230.31	5.79432190724747	Up	1.448974e-270	2.41917861888112e-268	-	GO:0016020//membrane	-	GO:0050896//response to stimulus	gi|460381900|ref|XP_004236679.1|/1.01235e-65/PREDICTED: universal stress protein MJ0531-like isoform 1 [Solanum lycopersicum]
Solyc03g043700.2.1	1322.00	7.00	398.00	1.06	58.61	5.7890106674355	Up	5.18662e-106	3.89404253144654e-104	-	-	-	-	gi|460377871|ref|XP_004234710.1|/6.80358e-177/PREDICTED: U-box domain-containing protein 4-like [Solanum lycopersicum]
Solyc06g076670.2.1	1514.00	108.00	5797.00	14.19	742.77	5.70996905241913	Up	0	0	K12897|1|2e-31|135|ppp:PHYPADRAFT_145826|transformer-2 protein	-	GO:0003676//nucleic acid binding	GO:0006396//RNA processing	gi|460391142|ref|XP_004241182.1|/8.39286e-73/PREDICTED: uncharacterized protein LOC101261529 [Solanum lycopersicum]
Solyc09g075470.2.1	460.00	1.00	53.00	0.46	23.67	5.6852820346776	Up	5.96034e-15	7.37704082426127e-14	K09510|1|9e-14|73.9|smo:SELMODRAFT_142303|DnaJ homolog subfamily B member 4;K09506|3|4e-13|72.0|aly:ARALYDRAFT_339622|DnaJ homolog subfamily A member 5	-	GO:0005515//protein binding	-	gi|460403838|ref|XP_004247393.1|/3.75415e-70/PREDICTED: dnaJ homolog subfamily B member 6-like [Solanum lycopersicum]
Solyc12g056650.1.1	3504.00	10.00	520.00	0.56	28.40	5.66432029233444	Up	6.92852e-137	6.48699666666666e-135	K12124|1|0.0|1655|vvi:100254197|GIGANTEA	GO:0031981//nuclear lumen	GO:0005488//binding	GO:0000302//response to reactive oxygen species;GO:0048582;GO:0009266//response to temperature stimulus;GO:0007623//circadian rhythm;GO:0006351//transcription, DNA-dependent;GO:0009639//response to red or far red light	gi|460414414|ref|XP_004252566.1|/0/PREDICTED: protein GIGANTEA-like [Solanum lycopersicum]
Solyc01g091270.2.1	1260.00	27.00	1358.00	4.28	210.11	5.61739022059041	Up	0	0	-	-	-	-	gi|460367904|ref|XP_004229810.1|/8.20147e-124/PREDICTED: uncharacterized protein LOC101251620 [Solanum lycopersicum]
Solyc01g095320.2.1	3622.00	679.50	34014.53	36.79	1796.31	5.60957885957263	Up	0	0	-	-	-	GO:0006950//response to stress	gi|460368215|ref|XP_004229963.1|/0/PREDICTED: BAG family molecular chaperone regulator 6-like [Solanum lycopersicum]
Solyc01g104740.2.1	898.00	87.00	4216.00	19.60	926.23	5.5624449263191	Up	0	0	K03627|1|2e-43|174|rcu:RCOM_1053340|putative transcription factor	GO:0031981//nuclear lumen	GO:0003712//transcription cofactor activity;GO:0001071//nucleic acid binding transcription factor activity;GO:0003677//DNA binding	GO:0000160//two-component signal transduction system (phosphorelay);GO:0009725//response to hormone stimulus;GO:0006355//regulation of transcription, DNA-dependent;GO:0006950//response to stress	gi|350535769|ref|NP_001234468.1|/2.58256e-64/ethylene-responsive transcriptional coactivator [Solanum lycopersicum]
Solyc01g095340.2.1	990.00	46.50	2216.47	9.46	439.99	5.53948674106373	Up	0	0	-	-	-	-	gi|460368215|ref|XP_004229963.1|/8.1194e-118/PREDICTED: BAG family molecular chaperone regulator 6-like [Solanum lycopersicum]
Solyc01g095330.2.1	1176.00	176.00	8236.00	29.97	1368.16	5.51257406254229	Up	0	0	-	-	-	-	gi|460368215|ref|XP_004229963.1|/1.31688e-112/PREDICTED: BAG family molecular chaperone regulator 6-like [Solanum lycopersicum]
Solyc01g096410.2.1	2464.00	1.00	45.00	0.08	3.51	5.45532722030456	Up	1.185614e-12	1.25695089920071e-11	K00889|1|0.0|1136|vvi:100251489|1-phosphatidylinositol-4-phosphate 5-kinase [EC:2.7.1.68]	-	GO:0016307//phosphatidylinositol phosphate kinase activity;GO:0032559	GO:0046488//phosphatidylinositol metabolic process;GO:0006796//phosphate-containing compound metabolic process	gi|460368342|ref|XP_004230026.1|/0/PREDICTED: phosphatidylinositol 4-phosphate 5-kinase 6-like [Solanum lycopersicum]
Solyc02g084980.2.1	1434.00	6.00	268.00	0.83	36.30	5.45071440153619	Up	4.8348e-70	2.4877338362069e-68	K00750|1|2e-14|78.6|rcu:RCOM_1590700|glycogenin glucosyltransferase [EC:2.4.1.186]	-	GO:0016757//transferase activity, transferring glycosyl groups	GO:0005975//carbohydrate metabolic process;GO:0000302//response to reactive oxygen species;GO:0009642//response to light intensity	gi|350534726|ref|NP_001234668.1|/0/galactinol synthase 2 [Solanum lycopersicum]
Solyc03g096770.1.1	348.00	1.00	38.00	0.62	23.07	5.21760597829611	Up	1.189634e-10	1.09916841137771e-09	-	-	-	-	gi|460379029|ref|XP_004235267.1|/5.57331e-33/PREDICTED: uncharacterized protein LOC101243684 [Solanum lycopersicum]
Solyc01g106820.2.1	2048.00	169.00	6377.00	16.31	600.23	5.2016867406868	Up	0	0	-	GO:0043231//intracellular membrane-bounded organelle	GO:0016787//hydrolase activity	GO:0000302//response to reactive oxygen species;GO:0009642//response to light intensity	gi|460369668|ref|XP_004230679.1|/0/PREDICTED: uncharacterized protein LOC101260481 [Solanum lycopersicum]
Solyc12g096430.1.1	1869.00	2.00	71.00	0.21	7.34	5.12731883006445	Up	6.94396e-19	1.04862141049968e-17	K11855|1|4e-147|520|vvi:100246913|ubiquitin carboxyl-terminal hydrolase 36/42 [EC:3.1.2.15]	-	GO:0046872//metal ion binding;GO:0016787//hydrolase activity	-	gi|460415683|ref|XP_004253187.1|/0/PREDICTED: ubiquitin carboxyl-terminal hydrolase 19-like [Solanum lycopersicum]
Solyc08g007890.2.1	383.00	1.00	35.00	0.56	19.10	5.09200200086551	Up	8.50216e-10	7.37605632267442e-09	K00128|1|2e-09|58.5|gmx:100811891|aldehyde dehydrogenase (NAD+) [EC:1.2.1.3]	-	GO:0016491//oxidoreductase activity	GO:0008152//metabolic process	gi|460398104|ref|XP_004244603.1|/5.3847e-20/PREDICTED: aldehyde dehydrogenase family 2 member B7, mitochondrial-like [Solanum lycopersicum]
Solyc01g087180.2.1	711.00	1.00	35.00	0.29	9.82	5.08159821918712	Up	8.50216e-10	7.37873754998183e-09	-	-	-	-	gi|460367534|ref|XP_004229628.1|/8.85254e-69/PREDICTED: uncharacterized protein LOC101246280 [Solanum lycopersicum]
Solyc05g046310.2.1	1201.00	44.00	1510.00	7.33	245.46	5.06553093447539	Up	0	0	-	-	-	-	gi|460388955|ref|XP_004240129.1|/7.17685e-122/PREDICTED: uncharacterized protein LOC101265337 [Solanum lycopersicum]
Solyc09g082690.2.1	1741.00	37.00	1260.96	4.21	140.06	5.0560809490734	Up	0	0	-	GO:0044464//cell part	-	-	gi|46401440|gb|AAS92268.1|/6.91426e-82/early light inducible protein [Solanum lycopersicum]
Solyc06g051950.2.1	959.00	1.00	34.00	0.21	6.98	5.05476580343089	Up	1.635512e-09	1.38664236505682e-08	-	-	-	GO:0044267//cellular protein metabolic process;GO:0006950//response to stress;GO:0009790//embryo development	gi|77999263|gb|ABB16978.1|/4.42422e-65/salt tolerance protein 5-like protein [Solanum tuberosum]
Solyc01g100230.2.1	1057.00	20.00	679.00	3.80	125.94	5.05059334368236	Up	3.2186e-169	3.59084462616822e-167	K09510|1|6e-14|76.6|cre:CHLREDRAFT_96566|DnaJ homolog subfamily B member 4;K09527|2|1e-13|75.9|gmx:100781496|DnaJ homolog subfamily C member 7	-	GO:0005515//protein binding	-	gi|460368861|ref|XP_004230283.1|/2.43381e-91/PREDICTED: chaperone protein DnaJ-like [Solanum lycopersicum]
Solyc07g061800.2.1	921.00	5.00	169.95	1.10	36.37	5.04717349693096	Up	4.2099e-43	1.34914580536913e-41	-	GO:0031410//cytoplasmic vesicle;GO:0031090//organelle membrane;GO:0043231//intracellular membrane-bounded organelle	-	-	gi|460397524|ref|XP_004244317.1|/3.82896e-127/PREDICTED: heme-binding protein 2-like [Solanum lycopersicum]
Solyc05g005280.2.1	1159.00	2.00	65.00	0.35	10.96	4.96874906601556	Up	3.49074e-17	4.85672596153846e-16	-	-	-	-	gi|460385938|ref|XP_004238657.1|/0/PREDICTED: probable inactive poly [ADP-ribose] polymerase SRO2-like [Solanum lycopersicum]
Solyc06g050800.2.1	1443.00	15.00	477.00	2.07	64.20	4.95487062451034	Up	3.61164e-118	2.95301044520548e-116	K14207|1|2e-89|328|vvi:100258371|solute carrier family 38 (sodium-coupled neutral amino acid transporter), member 2	GO:0016020//membrane	-	-	gi|460390570|ref|XP_004240902.1|/0/PREDICTED: probable sodium-coupled neutral amino acid transporter 6-like [Solanum lycopersicum]
Solyc02g088610.2.1	3386.00	302.00	9443.00	17.50	533.82	4.93092653106403	Up	0	0	K03695|1|0.0|1615|vvi:100252611|ATP-dependent Clp protease ATP-binding subunit ClpB	GO:0009532//plastid stroma	GO:0017111//nucleoside-triphosphatase activity;GO:0032559	GO:0006950//response to stress;GO:0009657//plastid organization;GO:0051604//protein maturation	gi|350534488|ref|NP_001234143.1|/0/heat shock protein [Solanum lycopersicum]
Solyc08g067960.2.1	1577.00	147.00	4463.00	18.52	548.47	4.88825670710021	Up	0	0	K10144|1|2e-145|514|vvi:100252623|RING finger and CHY zinc finger domain-containing protein 1 [EC:6.3.2.19]	-	GO:0046914//transition metal ion binding	-	gi|460399435|ref|XP_004245246.1|/0/PREDICTED: RING finger and CHY zinc finger domain-containing protein 1-like isoform 1 [Solanum lycopersicum]
Solyc10g009530.2.1	1139.00	1.00	31.00	0.18	5.32	4.88535743405888	Up	1.158916e-08	9.14077287743641e-08	-	-	-	-	gi|460405980|ref|XP_004248452.1|/4.76654e-19/PREDICTED: anthocyanidin reductase-like [Solanum lycopersicum]
Solyc12g098810.1.1	987.00	14.00	408.00	2.86	81.25	4.82828076091215	Up	6.60308e-100	4.72001601796407e-98	K01183|1|3e-49|193|aly:ARALYDRAFT_318019|chitinase [EC:3.2.1.14]	-	GO:0004553//hydrolase activity, hydrolyzing O-glycosyl compounds	GO:0006026	gi|460415231|ref|XP_004252963.1|/1.18517e-177/PREDICTED: chitinase-like protein 1-like [Solanum lycopersicum]
Solyc01g066200.1.1	270.00	1.00	29.00	0.83	23.47	4.82156269517625	Up	4.25736e-08	3.15274410669975e-07	-	-	-	-	-
Solyc06g069600.1.1	1245.00	4.00	115.00	0.64	18.01	4.81458246590628	Up	5.06102e-29	1.13777638888889e-27	K12126|1|3e-20|97.8|ath:AT1G09530|phytochrome-interacting factor 3;K13422|3|2e-09|62.0|ath:AT1G32640|transcription factor MYC2	-	-	-	gi|460393162|ref|XP_004242180.1|/0/PREDICTED: transcription factor PIF7-like [Solanum lycopersicum]
Solyc05g056560.2.1	882.00	37.00	1057.00	8.49	236.61	4.80060268450732	Up	1.522572e-255	2.40737791390728e-253	K01783|1|6e-22|102|ota:Ot06g01930|ribulose-phosphate 3-epimerase [EC:5.1.3.1]	-	-	-	gi|460387938|ref|XP_004239629.1|/1.46218e-104/PREDICTED: protein OPI10 homolog [Solanum lycopersicum]
Solyc07g006860.2.1	1168.00	1.00	28.00	0.17	4.68	4.78290187833306	Up	8.14818e-08	5.8772748489426e-07	K08235|1|2e-117|420|vvi:100241119|xyloglucan:xyloglucosyl transferase [EC:2.4.1.207];K14504|4|8e-114|408|rcu:RCOM_1630040|xyloglucan:xyloglucosyl transferase TCH4 [EC:2.4.1.207]	GO:0005576//extracellular region;GO:0030312//external encapsulating structure	GO:0016798//hydrolase activity, acting on glycosyl bonds;GO:0016758//transferase activity, transferring hexosyl groups	GO:0044042//glucan metabolic process	gi|460394188|ref|XP_004242686.1|/3.26516e-164/PREDICTED: xyloglucan endotransglucosylase/hydrolase protein 22-like [Solanum lycopersicum]
Solyc10g008040.2.1	2160.00	5.00	142.00	0.46	12.66	4.78249973337133	Up	1.746308e-35	4.65844731843575e-34	K14317|1|4e-06|52.0|olu:OSTLU_15396|nuclear pore complex protein Nup214	-	-	-	gi|460406041|ref|XP_004248482.1|/0/PREDICTED: seed biotin-containing protein SBP65-like [Solanum lycopersicum]
Solyc04g076340.2.1	1423.00	30.00	831.00	4.20	113.46	4.7556506310048	Up	3.33656e-200	4.40112541436464e-198	-	-	-	-	gi|460384598|ref|XP_004237997.1|/1.54861e-89/PREDICTED: uncharacterized protein LOC101255390 [Solanum lycopersicum]
Solyc09g064380.2.1	1381.00	14.23	375.27	2.05	52.84	4.68793465174138	Up	1.194592e-90	7.96672737430167e-89	-	-	-	-	gi|224070033|ref|XP_002303105.1|/8.47173e-85/predicted protein [Populus trichocarpa]
Solyc00g053440.2.1	580.00	47.00	1203.00	16.77	418.79	4.64227239953689	Up	4.7225e-285	8.3518287037037e-283	K06890|1|1e-52|203|vvi:100853005|	GO:0031224//intrinsic to membrane	GO:0016597//amino acid binding	GO:0000902//cell morphogenesis;GO:0043401//steroid hormone mediated signaling pathway	gi|460416085|ref|XP_004253381.1|/1.43584e-75/PREDICTED: BI1-like protein-like, partial [Solanum lycopersicum]
Solyc08g067120.2.1	210.00	0.81	20.56	0.90	22.37	4.63549644472944	Up	1.234138e-06	7.77441813984169e-06	K09527|1|3e-13|71.6|gmx:100781496|DnaJ homolog subfamily C member 7;K09523|3|3e-12|68.2|pop:POPTR_576677|DnaJ homolog subfamily C member 3	GO:0044432//endoplasmic reticulum part;GO:0016020//membrane	GO:0005515//protein binding	GO:0044267//cellular protein metabolic process	gi|350538211|ref|NP_001234332.1|/4.43146e-30/P58IPK [Solanum lycopersicum]
Solyc05g007900.2.1	768.00	44.00	1119.00	11.67	289.50	4.63268688205661	Up	5.93904e-265	9.58071486486486e-263	K11982|1|5e-06|49.7|bdi:100833984|E3 ubiquitin-protein ligase RNF115/126 [EC:6.3.2.19]	-	-	-	gi|460386272|ref|XP_004238823.1|/1.03868e-66/PREDICTED: E3 ubiquitin-protein ligase Praja-1-like isoform 1 [Solanum lycopersicum]
Solyc09g065610.1.1	177.00	13.00	330.00	17.90	443.22	4.62999149088286	Up	3.46994e-79	2.00108254830918e-77	K06890|1|1e-25|112|pop:POPTR_831600|	GO:0031224//intrinsic to membrane	GO:0016597//amino acid binding	GO:0000902//cell morphogenesis;GO:0043401//steroid hormone mediated signaling pathway	gi|460403706|ref|XP_004247329.1|/1.19918e-27/PREDICTED: BI1-like protein-like [Solanum lycopersicum]
Solyc12g006530.1.1	2286.00	6.00	150.90	0.52	12.70	4.61017306351844	Up	1.27612e-36	3.55511843640607e-35	K15813|1|0.0|1360|vvi:100259856|beta-amyrin synthase [EC:5.4.99.39];K15822|5|0.0|1237|aly:ARALYDRAFT_316793|camelliol C synthase [EC:5.4.99.38]	-	GO:0016853//isomerase activity	-	gi|350538549|ref|NP_001234604.1|/0/beta-amyrin synthase [Solanum lycopersicum]
Solyc03g078570.2.1	1184.00	6.00	146.00	1.01	24.08	4.57540819400791	Up	1.662694e-35	4.4403600950783e-34	K07976|1|1e-102|371|aly:ARALYDRAFT_667452|Rab family, other;K07893|3|5e-100|362|rcu:RCOM_0658840|Ras-related protein Rab-6A	GO:0043231//intracellular membrane-bounded organelle	GO:0032561//guanyl ribonucleotide binding;GO:0003824//catalytic activity	GO:0035556//intracellular signal transduction;GO:0006810//transport	gi|460378609|ref|XP_004235062.1|/1.12322e-111/PREDICTED: ras-related protein RABH1e-like [Solanum lycopersicum]
Solyc03g007960.2.1	1297.00	3.00	73.00	0.46	10.96	4.57447012690351	Up	2.411e-18	3.53361724984653e-17	K15746|1|2e-109|394|vvi:100268009|beta-carotene 3-hydroxylase [EC:1.14.13.129]	GO:0031224//intrinsic to membrane	GO:0046914//transition metal ion binding;GO:0003824//catalytic activity	GO:0006631//fatty acid metabolic process	gi|112819500|gb|ABI23730.1|/2.9866e-153/carotene beta-hydroxylase [Solanum lycopersicum]
Solyc09g011030.2.1	1839.00	214.00	5118.00	23.04	537.57	4.54424000644166	Up	0	0	K09562|1|5e-174|609|vvi:100261411|hsp70-interacting protein	-	GO:0031072//heat shock protein binding	GO:0006970//response to osmotic stress	gi|460401839|ref|XP_004246423.1|/0/PREDICTED: hsp70-binding protein 1-like [Solanum lycopersicum]
Solyc09g007270.2.1	1126.00	54.00	1279.00	9.62	222.21	4.52974303881505	Up	1.592276e-298	2.99335350393701e-296	K00434|1|3e-115|413|pop:POPTR_1103794|L-ascorbate peroxidase [EC:1.11.1.11]	-	GO:0005506//iron ion binding;GO:0004601//peroxidase activity	GO:0008152//metabolic process;GO:0006950//response to stress	gi|460402400|ref|XP_004246700.1|/2.18301e-125/PREDICTED: L-ascorbate peroxidase 2, cytosolic-like [Solanum lycopersicum]
Solyc06g073820.1.1	3408.00	1.00	24.00	0.06	1.35	4.49185309632967	Up	1.081206e-06	6.86537054521277e-06	K11838|1|0.0|1536|vvi:100244518|ubiquitin carboxyl-terminal hydrolase 7 [EC:3.1.2.15]	-	GO:0016790//thiolester hydrolase activity	GO:0019941//modification-dependent protein catabolic process	gi|460393035|ref|XP_004242117.1|/0/PREDICTED: ubiquitin carboxyl-terminal hydrolase 13-like [Solanum lycopersicum]
Solyc09g064390.2.1	872.00	6.77	149.73	1.57	33.92	4.43329970567157	Up	2.42542e-36	6.67130213133641e-35	K04460|1|2e-08|58.2|gmx:100806083|protein phosphatase 5 [EC:3.1.3.16];K09553|5|1e-06|52.0|mtr:MTR_5g012030|stress-induced-phosphoprotein 1	-	-	-	gi|460403289|ref|XP_004247125.1|/9.26183e-136/PREDICTED: tetratricopeptide repeat protein 4 homolog [Solanum lycopersicum]
Solyc05g015390.2.1	1096.00	180.00	3924.00	32.97	701.05	4.41029155108729	Up	0	0	-	GO:0043231//intracellular membrane-bounded organelle	-	-	gi|460387063|ref|XP_004239210.1|/1.31244e-127/PREDICTED: REF/SRPP-like protein At1g67360-like [Solanum lycopersicum]
Solyc08g061130.2.1	863.00	15.00	326.00	3.52	74.65	4.40649492638461	Up	6.17514e-76	3.34311717687075e-74	-	GO:0043231//intracellular membrane-bounded organelle	GO:0001071//nucleic acid binding transcription factor activity;GO:0005515//protein binding;GO:0043566//structure-specific DNA binding	GO:0009411//response to UV;GO:0009640//photomorphogenesis;GO:0007602//phototransduction;GO:0031325//positive regulation of cellular metabolic process;GO:0010476//gibberellin mediated signaling pathway;GO:0006351//transcription, DNA-dependent	gi|350537753|ref|NP_001234820.1|/3.6606e-52/transcription factor HY5 [Solanum lycopersicum]
Solyc02g081170.2.1	1263.00	301.00	6426.00	47.63	991.80	4.38010677153681	Up	0	0	-	GO:0009534//chloroplast thylakoid	GO:0016628//oxidoreductase activity, acting on the CH-CH group of donors, NAD or NADP as acceptor	GO:0050896//response to stimulus;GO:0008152//metabolic process	gi|350539549|ref|NP_001234183.1|/0/plastid lipid associated protein CHRC [Solanum lycopersicum]
Solyc11g005430.1.1	378.00	1.00	21.00	0.57	11.63	4.35074536730848	Up	7.41142e-06	4.23218494379335e-05	-	GO:0044464//cell part	-	-	gi|460410048|ref|XP_004250443.1|/1.19282e-51/PREDICTED: auxin-induced protein 5NG4-like [Solanum lycopersicum]
Solyc07g045320.2.1	1738.00	1.00	20.00	0.11	2.23	4.34146828128301	Up	1.403252e-05	7.68409208715596e-05	-	-	-	-	gi|460396035|ref|XP_004243585.1|/0/PREDICTED: uncharacterized protein LOC101263729 [Solanum lycopersicum]
Solyc08g079700.1.1	498.00	40.00	811.00	16.81	332.43	4.30565895367977	Up	7.26638e-184	8.76185972222222e-182	-	-	GO:0005488//binding	-	gi|460400338|ref|XP_004245692.1|/1.12257e-95/PREDICTED: zinc finger A20 and AN1 domain-containing stress-associated protein 7-like [Solanum lycopersicum]
Solyc02g066800.1.1	159.00	5.00	101.00	7.89	155.50	4.30074546989187	Up	4.53052e-24	8.63947004792332e-23	-	GO:0043231//intracellular membrane-bounded organelle	-	-	gi|460375186|ref|XP_004233388.1|/6.28636e-24/PREDICTED: uncharacterized protein LOC101250472 [Solanum lycopersicum]
Solyc03g120090.1.1	918.00	131.00	2634.00	28.84	565.55	4.29351150812806	Up	0	0	K06215|1|2e-128|456|pop:POPTR_548840|pyridoxine biosynthesis protein [EC:4.-.-.-]	GO:0044444//cytoplasmic part;GO:0016020//membrane	GO:0042802//identical protein binding;GO:0046983//protein dimerization activity	GO:0042364;GO:0009108//coenzyme biosynthetic process;GO:0006778//porphyrin-containing compound metabolic process;GO:0008614//pyridoxine metabolic process;GO:0006972//hyperosmotic response;GO:0033194//response to hydroperoxide;GO:0019752//carboxylic acid metabolic process	gi|460379935|ref|XP_004235714.1|/5.64255e-171/PREDICTED: probable pyridoxal biosynthesis protein PDX1.2-like [Solanum lycopersicum]
Solyc05g008880.1.1	222.00	1.00	20.00	1.04	20.36	4.2910821279346	Up	1.403252e-05	7.68585489791237e-05	-	-	-	-	-
Solyc06g066540.1.1	579.00	1.00	20.00	0.36	6.98	4.27715822476734	Up	1.403252e-05	7.68233008484293e-05	K09286|1|6e-50|194|vvi:100252531|EREBP-like factor	-	-	-	gi|460392282|ref|XP_004241746.1|/5.43092e-91/PREDICTED: dehydration-responsive element-binding protein 3-like [Solanum lycopersicum]
Solyc08g082960.2.1	1493.00	3.00	59.00	0.40	7.67	4.26115467261557	Up	1.823108e-14	2.18288382647944e-13	K14764|1|6e-80|296|pop:POPTR_751152|protein SHQ1	-	-	-	gi|460399896|ref|XP_004245472.1|/0/PREDICTED: zinc finger HIT domain-containing protein 2-like [Solanum lycopersicum]
Solyc08g080860.2.1	1076.00	1.00	20.00	0.19	3.64	4.25986712675511	Up	1.403252e-05	7.68761851766865e-05	-	-	-	-	gi|460400185|ref|XP_004245616.1|/5.17236e-129/PREDICTED: uncharacterized protein LOC101261438 [Solanum lycopersicum]
Solyc09g059650.2.1	434.00	5.00	96.74	2.44	46.03	4.237621389661	Up	1.071044e-22	1.92990003773585e-21	-	-	-	-	gi|460411912|ref|XP_004251348.1|/3.06668e-15/PREDICTED: uncharacterized protein LOC101254870 [Solanum lycopersicum]
Solyc10g078930.1.1	1056.00	331.00	6397.00	63.00	1187.69	4.23666268734777	Up	0	0	-	GO:0044424//intracellular part	GO:0008047//enzyme activator activity;GO:0005515//protein binding	GO:0050896//response to stimulus	gi|460407486|ref|XP_004249183.1|/0/PREDICTED: activator of 90 kDa heat shock protein ATPase homolog [Solanum lycopersicum]
Solyc02g062130.2.1	1347.00	15.00	287.00	2.22	41.46	4.22308853475931	Up	3.30602e-65	1.58815347082495e-63	K02641|1|3e-175|612|gmx:100798467|ferredoxin--NADP+ reductase [EC:1.18.1.2]	GO:0034357;GO:0009532//plastid stroma;GO:0009534//chloroplast thylakoid	GO:0008937//ferredoxin-NAD(P) reductase activity;GO:0050662//coenzyme binding;GO:0000166//nucleotide binding	GO:0051234//establishment of localization;GO:0006091//generation of precursor metabolites and energy	gi|460375527|ref|XP_004233557.1|/0/PREDICTED: ferredoxin--NADP reductase, leaf isozyme, chloroplastic-like [Solanum lycopersicum]
Solyc07g064370.1.1	1578.00	1.00	19.00	0.13	2.33	4.16374642651319	Up	2.65186e-05	0.000139548506722504	-	-	-	-	gi|460397598|ref|XP_004244354.1|/5.24399e-142/PREDICTED: uncharacterized protein LOC101267913 [Solanum lycopersicum]
Solyc06g006000.2.1	825.00	3.00	55.00	0.74	13.20	4.15686884861687	Up	2.2817e-13	2.56114656793606e-12	-	-	-	-	gi|460389514|ref|XP_004240397.1|/7.68053e-89/PREDICTED: uncharacterized protein LOC101264428 [Solanum lycopersicum]
Solyc00g170200.1.1	384.00	6.00	109.00	3.35	59.32	4.1462855971095	Up	2.707e-25	5.40833682008368e-24	-	-	-	-	gi|460416295|ref|XP_004253481.1|/2.14814e-69/PREDICTED: uncharacterized protein LOC101258450 [Solanum lycopersicum]
Solyc09g005090.1.1	3162.00	4.32	78.51	0.27	4.76	4.13993026114447	Up	1.004456e-18	1.49977404627892e-17	K13420|1|8e-67|254|aly:ARALYDRAFT_356368|LRR receptor-like serine/threonine-protein kinase FLS2 [EC:2.7.11.1]	-	GO:0003824//catalytic activity	-	gi|237899595|gb|ACR33102.1|/0/verticillium wilt disease resistance protein [Solanum lycopersicum]
Solyc09g075710.1.1	984.00	1.00	17.54	0.20	3.50	4.12928301694497	Up	9.4103e-05	0.000455075779825805	K13258|1|3e-63|240|gmx:547489|2-hydroxyisoflavanone dehydratase [EC:4.2.1.105];K14493|2|3e-23|107|ppp:PHYPADRAFT_118478|gibberellin receptor GID1 [EC:3.-.-.-]	-	-	-	gi|460403804|ref|XP_004247376.1|/0/PREDICTED: probable carboxylesterase 13-like [Solanum lycopersicum]
Solyc04g081760.2.1	1111.00	2.00	35.63	0.36	6.28	4.12469574744931	Up	8.20392e-09	6.57718569509738e-08	K00514|1|2e-06|51.6|rcu:RCOM_1428040|zeta-carotene desaturase [EC:1.3.5.6]	-	GO:0016788//hydrolase activity, acting on ester bonds	-	gi|460385869|ref|XP_004238623.1|/6.03168e-104/PREDICTED: uncharacterized protein LOC101250113 [Solanum lycopersicum]
Solyc03g117800.2.1	2263.00	40.00	711.00	3.49	60.46	4.11468203741806	Up	1.624958e-156	1.70157334429825e-154	K15404|1|9e-110|396|vvi:100250668|aldehyde decarbonylase [EC:4.1.99.5]	GO:0031224//intrinsic to membrane	GO:0046914//transition metal ion binding;GO:0003824//catalytic activity	GO:0006633//fatty acid biosynthetic process;GO:0007275//multicellular organismal development;GO:0003006//developmental process involved in reproduction	gi|460380260|ref|XP_004235875.1|/0/PREDICTED: protein ECERIFERUM 3-like [Solanum lycopersicum]
Solyc09g061310.2.1	1073.00	105.00	1833.00	19.66	334.74	4.08970573042865	Up	0	0	-	-	-	-	gi|460403215|ref|XP_004247089.1|/3.20343e-155/PREDICTED: desumoylating isopeptidase 1-like [Solanum lycopersicum]
Solyc01g107790.2.1	1220.00	1.00	17.00	0.16	2.72	4.08746284125034	Up	9.4103e-05	0.000455167975081037	K13420|1|2e-27|122|vvi:100253808|LRR receptor-like serine/threonine-protein kinase FLS2 [EC:2.7.11.1]	-	-	-	gi|460371120|ref|XP_004231393.1|/0/PREDICTED: uncharacterized protein At4g06744-like [Solanum lycopersicum]
Solyc01g109420.2.1	949.00	4.03	70.42	0.86	14.61	4.0864757081014	Up	1.550724e-16	2.08583298591549e-15	K03809|1|9e-70|261|smo:SELMODRAFT_231000|Trp repressor binding protein	GO:0016020//membrane	-	-	gi|460370222|ref|XP_004230953.1|/1.47984e-137/PREDICTED: flavoprotein WrbA-like [Solanum lycopersicum]
Solyc06g071750.2.1	1019.00	12.00	204.00	2.37	39.30	4.05157034824771	Up	1.79889e-45	6.22442010869565e-44	-	-	-	-	gi|460391873|ref|XP_004241543.1|/7.95158e-108/PREDICTED: uncharacterized protein LOC101267816 [Solanum lycopersicum]
Solyc04g072070.2.1	922.00	1.00	17.00	0.22	3.63	4.04439411935845	Up	9.4103e-05	0.000455352477705715	K13424|1|3e-10|64.3|rcu:RCOM_0849600|WRKY transcription factor 33	-	-	GO:0006351//transcription, DNA-dependent;GO:0006952//defense response;GO:0007165//signal transduction	gi|460384281|ref|XP_004237841.1|/8.63678e-103/PREDICTED: probable WRKY transcription factor 51-like [Solanum lycopersicum]
Solyc07g008600.1.1	2985.00	3.26	53.83	0.21	3.46	4.04231080485796	Up	8.03138e-13	8.62181643435252e-12	K13420|1|2e-65|249|sbi:SORBI_06g028760|LRR receptor-like serine/threonine-protein kinase FLS2 [EC:2.7.11.1]	-	-	-	gi|460394435|ref|XP_004242808.1|/0/PREDICTED: receptor-like protein 12-like [Solanum lycopersicum]
Solyc05g056390.2.1	549.00	133.00	2245.08	50.34	828.78	4.04121206692336	Up	0	0	K04078|1|3e-40|162|vvi:100265504|chaperonin GroES	GO:0044424//intracellular part	GO:0046914//transition metal ion binding;GO:0005515//protein binding;GO:0032559	GO:0006950//response to stress;GO:0044267//cellular protein metabolic process	gi|460387967|ref|XP_004239643.1|/7.74976e-49/PREDICTED: 10 kDa chaperonin-like [Solanum lycopersicum]
Solyc01g087690.1.1	1266.00	1.00	17.00	0.16	2.62	4.03342300153745	Up	9.4103e-05	0.000455260207700101	K03086|1|3e-47|187|ota:Ot06g01190|RNA polymerase primary sigma factor;K03093|3|8e-43|172|gmx:100802522|RNA polymerase sigma factor	-	GO:0034062//RNA polymerase activity;GO:0003676//nucleic acid binding;GO:0001071//nucleic acid binding transcription factor activity;GO:0000996	GO:0006351//transcription, DNA-dependent	gi|460370566|ref|XP_004231123.1|/0/PREDICTED: RNA polymerase sigma factor sigD, chloroplastic-like [Solanum lycopersicum]
Solyc01g008510.2.1	623.00	6.00	98.00	1.98	31.62	3.99726503227876	Up	2.64374e-22	4.67550314814815e-21	-	-	-	-	gi|460366017|ref|XP_004228890.1|/6.43593e-43/PREDICTED: photosystem II 5 kDa protein, chloroplastic-like [Solanum lycopersicum]
Solyc10g009540.1.1	798.00	1.00	16.00	0.25	3.98	3.99276843076892	Up	0.000176626	0.000817554430011633	K13082|1|1e-31|135|gmx:548087|bifunctional dihydroflavonol 4-reductase/flavanone 4-reductase [EC:1.1.1.219 1.1.1.234];K08695|2|1e-31|134|vvi:100232981|anthocyanidin reductase [EC:1.3.1.77]	-	-	-	gi|460405982|ref|XP_004248453.1|/6.60542e-114/PREDICTED: anthocyanidin reductase-like [Solanum lycopersicum]
Solyc04g072700.2.1	468.00	17.00	276.00	7.64	120.99	3.98517136309128	Up	2.61436e-60	1.18215615530303e-58	K07213|1|2e-13|73.2|vvi:100247137|copper chaperone	-	GO:0043169//cation binding	GO:0006812//cation transport	gi|460385647|ref|XP_004238514.1|/5.65674e-77/PREDICTED: heavy metal-associated isoprenylated plant protein 26-like [Solanum lycopersicum]
Solyc11g008420.1.1	570.00	6.00	97.00	2.18	34.40	3.98000852481253	Up	4.9277e-22	8.57498815597668e-21	K03094|1|2e-30|130|mtr:MTR_5g022710|S-phase kinase-associated protein 1	-	GO:0005488//binding	GO:0019941//modification-dependent protein catabolic process;GO:0003006//developmental process involved in reproduction	gi|460409262|ref|XP_004250058.1|/4.7375e-76/PREDICTED: SKP1-like protein 4-like [Solanum lycopersicum]
Solyc06g005430.1.1	312.00	6.03	97.50	4.24	66.90	3.97987004096562	Up	4.9277e-22	8.56874271667881e-21	K11254|1|3e-40|161|mtr:MTR_2g096100|histone H4	GO:0000785//chromatin;GO:0031090//organelle membrane;GO:0009536//plastid	GO:0003676//nucleic acid binding	GO:0034728//nucleosome organization	gi|350539093|ref|NP_001234118.1|/1.79947e-39/histone H4 [Solanum lycopersicum]
Solyc07g055870.2.1	1673.00	4.00	63.00	0.47	7.29	3.9551861526493	Up	1.228152e-14	1.48918887760284e-13	K14510|1|2e-35|149|pop:POPTR_589567|serine/threonine-protein kinase CTR1 [EC:2.7.11.1]	-	GO:0004702//receptor signaling protein serine/threonine kinase activity;GO:0032559	GO:0006464//cellular protein modification process;GO:0007165//signal transduction	gi|460395330|ref|XP_004243237.1|/0/PREDICTED: seven transmembrane domain-containing tyrosine-protein kinase 1-like [Solanum lycopersicum]
Solyc07g065420.1.1	714.00	1.00	16.00	0.29	4.47	3.94615002605575	Up	0.000176626	0.000817395958519093	-	-	-	-	gi|460397037|ref|XP_004244075.1|/1.11579e-135/PREDICTED: uncharacterized protein LOC101260361 [Solanum lycopersicum]
Solyc04g008230.2.1	1749.00	2.00	32.00	0.23	3.54	3.94404359402598	Up	5.38014e-08	3.94747518438844e-07	K01184|1|4e-102|370|rcu:RCOM_1063390|polygalacturonase [EC:3.2.1.15]	-	GO:0004553//hydrolase activity, hydrolyzing O-glycosyl compounds	GO:0044238//primary metabolic process;GO:0045229//external encapsulating structure organization	gi|460382382|ref|XP_004236918.1|/0/PREDICTED: polygalacturonase At1g48100-like [Solanum lycopersicum]
Solyc10g084300.1.1	795.00	34.80	542.83	8.90	135.44	3.92770473204188	Up	2.1188e-116	1.70899831081081e-114	K09510|1|5e-80|295|gmx:100797487|DnaJ homolog subfamily B member 4	-	GO:0005515//protein binding	GO:0044267//cellular protein metabolic process;GO:0050896//response to stimulus	gi|460376994|ref|XP_004234281.1|/3.33777e-142/PREDICTED: dnaJ homolog subfamily B member 13-like [Solanum lycopersicum]
Solyc02g069250.2.1	1313.00	4.00	60.00	0.61	8.90	3.86692418829087	Up	7.89762e-14	9.14874708879185e-13	K00083|1|3e-111|400|vvi:100245522|cinnamyl-alcohol dehydrogenase [EC:1.1.1.195]	-	GO:0016616//oxidoreductase activity, acting on the CH-OH group of donors, NAD or NADP as acceptor;GO:0046914//transition metal ion binding	GO:0008152//metabolic process	gi|460374831|ref|XP_004233212.1|/0/PREDICTED: probable cinnamyl alcohol dehydrogenase 6-like [Solanum lycopersicum]
Solyc02g090820.2.1	1611.00	96.00	1417.00	11.83	170.38	3.84823401643154	Up	3.75046e-295	6.88786403846153e-293	-	GO:0043231//intracellular membrane-bounded organelle	GO:0003677//DNA binding;GO:0001071//nucleic acid binding transcription factor activity	GO:0006351//transcription, DNA-dependent;GO:0006950//response to stress	gi|460372431|ref|XP_004232034.1|/8.03512e-146/PREDICTED: heat shock factor protein HSF24-like [Solanum lycopersicum]
Solyc01g079170.2.1	1567.00	17.00	250.00	2.16	30.92	3.83943710176138	Up	2.53862e-53	1.02554234348562e-51	K00750|1|9e-12|70.1|rcu:RCOM_1590700|glycogenin glucosyltransferase [EC:2.4.1.186]	-	GO:0016757//transferase activity, transferring glycosyl groups	GO:0005975//carbohydrate metabolic process;GO:0000302//response to reactive oxygen species;GO:0009642//response to light intensity	gi|460367014|ref|XP_004229370.1|/0/PREDICTED: galactinol synthase 1-like [Solanum lycopersicum]
Solyc09g008070.2.1	2605.00	2.00	29.00	0.15	2.14	3.83457639079263	Up	3.47838e-07	2.34859509332579e-06	K13525|1|0.0|1432|rcu:RCOM_1355070|transitional endoplasmic reticulum ATPase	-	GO:0032559;GO:0042623//ATPase activity, coupled	GO:0009987//cellular process	gi|460402277|ref|XP_004246640.1|/0/PREDICTED: cell division cycle protein 48 homolog [Solanum lycopersicum]
Solyc04g078600.2.1	1049.00	69.00	1008.00	13.22	188.44	3.83331115516023	Up	7.60142e-210	1.05513896802326e-207	-	-	-	-	gi|460384875|ref|XP_004238132.1|/1.62176e-79/PREDICTED: uncharacterized protein LOC101247613 [Solanum lycopersicum]
Solyc07g052950.2.1	471.00	33.00	472.00	14.73	205.48	3.80216864331111	Up	1.551388e-98	1.1056533880597e-96	-	-	-	-	gi|460395732|ref|XP_004243435.1|/1.17781e-45/PREDICTED: uncharacterized protein LOC101268883 [Solanum lycopersicum]
Solyc01g089890.2.1	768.00	4.00	56.00	1.06	14.49	3.77292142499373	Up	9.31682e-13	9.95253143176734e-12	-	-	-	-	gi|460367745|ref|XP_004229731.1|/3.49655e-77/PREDICTED: uncharacterized protein LOC101252816 [Solanum lycopersicum]
Solyc09g007460.2.1	1599.00	2.00	28.00	0.25	3.39	3.76128527336162	Up	6.45652e-07	4.20828323778324e-06	-	-	-	-	gi|460402846|ref|XP_004246921.1|/0/PREDICTED: uncharacterized protein LOC101247361 [Solanum lycopersicum]
Solyc02g063360.2.1	814.00	65.00	876.00	16.22	213.23	3.71656470501662	Up	3.2012e-178	3.72822682926829e-176	-	-	-	-	gi|460375360|ref|XP_004233474.1|/3.03565e-90/PREDICTED: probable ADP-ribosylation factor GTPase-activating protein AGD11-like [Solanum lycopersicum]
Solyc12g014510.1.1	2061.00	1.60	19.93	0.15	1.86	3.63226821549951	Up	2.65186e-05	0.00013957927138448	-	-	-	-	gi|460393252|ref|XP_004242224.1|/0/PREDICTED: uncharacterized protein LOC101250129 [Solanum lycopersicum]
Solyc06g050130.2.1	1635.00	4.00	51.00	0.49	6.04	3.62369489520987	Up	1.987062e-11	1.95150576923077e-10	K07407|1|0.0|654|pop:POPTR_249183|alpha-galactosidase [EC:3.2.1.22]	GO:0031410//cytoplasmic vesicle;GO:0043231//intracellular membrane-bounded organelle	GO:0043167//ion binding;GO:0015925	GO:0044238//primary metabolic process	gi|460390504|ref|XP_004240871.1|/0/PREDICTED: alpha-galactosidase-like [Solanum lycopersicum]
Solyc02g066930.2.1	963.00	21.00	265.00	4.40	54.14	3.6211194586903	Up	6.73224e-54	2.76647555938038e-52	K13195|1|2e-15|81.6|pop:POPTR_712972|cold-inducible RNA-binding protein;K02965|2|1e-12|72.0|ath:AT5G47320|small subunit ribosomal protein S19;K11294|3|1e-11|68.6|smo:SELMODRAFT_15428|nucleolin;K12741|5|2e-11|68.2|vcn:VOLCADRAFT_104291|heterogeneous nuclear ribonucleoprotein A1/A3	-	GO:0005488//binding	-	gi|460375180|ref|XP_004233385.1|/2.02512e-33/PREDICTED: uncharacterized protein LOC101249605 [Solanum lycopersicum]
Solyc07g005210.2.1	1019.00	188.00	2365.00	37.13	455.62	3.61717385700307	Up	0	0	K03098|1|4e-86|316|rcu:RCOM_0700620|outer membrane lipoprotein Blc	-	-	GO:0051234//establishment of localization	gi|350539918|ref|NP_001234832.1|/7.2086e-101/temperature-induced lipocalin' [Solanum lycopersicum]
Solyc04g072890.2.1	1610.00	61.00	759.00	7.52	91.32	3.60212629254706	Up	9.81796e-151	9.93236419491525e-149	K14963|1|4e-13|74.7|bdi:100832822|COMPASS component SWD3;K12602|4|2e-12|72.8|ota:Ot10g00230|WD repeat-containing protein 61	GO:0031461//cullin-RING ubiquitin ligase complex;GO:0031234//extrinsic to internal side of plasma membrane	-	-	gi|460384385|ref|XP_004237892.1|/0/PREDICTED: uncharacterized WD repeat-containing protein C2A9.03-like [Solanum lycopersicum]
Solyc06g048740.1.1	1485.00	2.00	24.99	0.27	3.27	3.59825932333461	Up	7.50214e-06	4.27989468339307e-05	K13428|1|3e-80|297|aly:ARALYDRAFT_488953|LRR receptor-like serine/threonine-protein kinase EFR [EC:2.7.11.1]	-	GO:0016740//transferase activity	-	gi|460390950|ref|XP_004241087.1|/0/PREDICTED: probable LRR receptor-like serine/threonine-protein kinase At3g47570-like [Solanum lycopersicum]
Solyc07g064600.2.1	807.00	4.00	49.00	1.01	12.04	3.57540819400791	Up	6.69876e-11	6.32395788849348e-10	-	-	-	-	gi|75266304|gb|ABA18635.1|/7.66712e-94/inducible plastid-lipid associated protein [Solanum lycopersicum]
Solyc06g083900.2.1	837.00	2.00	24.00	0.48	5.67	3.56224242422107	Up	7.50214e-06	4.27887225274725e-05	K09422|1|1e-61|234|aly:ARALYDRAFT_470636|myb proto-oncogene protein, plant	-	-	GO:0009725//response to hormone stimulus;GO:0006970//response to osmotic stress	gi|460393524|ref|XP_004242359.1|/4.40471e-140/PREDICTED: myb-related protein Myb4-like [Solanum lycopersicum]
Solyc12g056780.1.1	543.00	39.00	471.00	14.93	175.93	3.55871544497544	Up	3.10148e-93	2.12171446991404e-91	-	-	-	-	gi|460414398|ref|XP_004252558.1|/1.89339e-84/PREDICTED: uncharacterized protein OsI_027940-like [Solanum lycopersicum]
Solyc04g025530.2.1	1789.00	2.00	24.00	0.22	2.59	3.55737666904926	Up	7.50214e-06	4.27785031048483e-05	K01580|1|0.0|880|vvi:100266215|glutamate decarboxylase [EC:4.1.1.15]	GO:0043231//intracellular membrane-bounded organelle;GO:0044444//cytoplasmic part	GO:0005515//protein binding;GO:0016831//carboxy-lyase activity;GO:0048037//cofactor binding	GO:0009064//glutamine family amino acid metabolic process	gi|460383060|ref|XP_004237250.1|/0/PREDICTED: glutamate decarboxylase 4-like [Solanum lycopersicum]
Solyc02g061790.2.1	558.00	15.00	180.00	5.58	65.30	3.54874596460461	Up	1.778272e-36	4.91391712962963e-35	-	-	GO:0003676//nucleic acid binding;GO:0003712//transcription cofactor activity	GO:0006351//transcription, DNA-dependent	gi|460375562|ref|XP_004233574.1|/1.07665e-53/PREDICTED: RNA polymerase II transcriptional coactivator KIWI-like [Solanum lycopersicum]
Solyc10g084960.1.1	666.00	25.00	299.00	7.70	89.88	3.54506977359764	Up	1.460084e-59	6.51579542056075e-58	K00799|1|2e-79|293|vvi:100242547|glutathione S-transferase [EC:2.5.1.18]	-	GO:0016765//transferase activity, transferring alkyl or aryl (other than methyl) groups	GO:0006950//response to stress;GO:0009755//hormone-mediated signaling pathway	gi|460408228|ref|XP_004249548.1|/7.01537e-126/PREDICTED: probable glutathione S-transferase-like [Solanum lycopersicum]
Solyc07g055560.2.1	2367.00	90.00	1075.00	7.50	87.34	3.54168003039701	Up	7.75186e-210	1.06980148843931e-207	K15638|1|3e-127|454|ath:AT1G17060|cytochrome P450, family 72, subfamily C, polypeptide 1;K15639|3|1e-111|402|aly:ARALYDRAFT_901457|cytochrome P450, family 734, subfamily A, polypeptide 1 (PHYB activation tagged suppressor 1) [EC:1.14.-.-];K10717|5|6e-90|330|vvi:100258332|cytokinin trans-hydroxylase	-	-	-	gi|460395362|ref|XP_004243253.1|/0/PREDICTED: secologanin synthase-like [Solanum lycopersicum]
Solyc01g098140.2.1	2256.00	3.00	35.00	0.26	2.99	3.52356195605701	Up	5.42022e-08	3.97566059907834e-07	K14493|1|1e-35|149|ppp:PHYPADRAFT_118478|gibberellin receptor GID1 [EC:3.-.-.-]	-	GO:0004091//carboxylesterase activity	-	gi|460368579|ref|XP_004230143.1|/0/PREDICTED: carboxylesterase 1-like [Solanum lycopersicum]
Solyc01g096400.2.1	1468.00	5.00	58.00	0.68	7.67	3.49561992625259	Up	1.749456e-12	1.82873301225919e-11	-	-	-	-	gi|460368340|ref|XP_004230025.1|/0/PREDICTED: uncharacterized protein LOC101265170 [Solanum lycopersicum]
Solyc01g095140.2.1	721.00	23.00	266.00	6.52	73.54	3.49558530697222	Up	1.496574e-52	5.93533293189369e-51	-	-	-	GO:0009414//response to water deprivation	gi|350535431|ref|NP_001233938.1|/1.94641e-87/ethylene-responsive late embryogenesis-like protein [Solanum lycopersicum]
Solyc07g054060.2.1	884.00	35.00	404.00	8.01	90.22	3.49357313831064	Up	5.7757e-79	3.31477974759615e-77	-	-	-	-	gi|460405405|ref|XP_004248166.1|/6.31655e-07/PREDICTED: uncharacterized protein LOC101263470 [Solanum lycopersicum]
Solyc04g005380.2.1	1317.00	23.00	261.00	3.49	38.58	3.46655420183945	Up	2.97606e-51	1.15346481331169e-49	-	-	-	GO:0050896//response to stimulus	gi|460382999|ref|XP_004237223.1|/0/PREDICTED: ninja-family protein AFP1-like [Solanum lycopersicum]
Solyc05g055330.2.1	4694.00	10.00	114.00	0.42	4.63	3.46255096048148	Up	3.31176e-23	6.09624286815729e-22	K05681|1|1e-43|177|cme:CMS467C|ATP-binding cassette, subfamily G (WHITE), member 2;K12843|5|3e-39|163|vvi:100248403|U4/U6 small nuclear ribonucleoprotein PRP3	GO:0044464//cell part	GO:0017111//nucleoside-triphosphatase activity;GO:0015604//organic phosphonate transmembrane transporter activity;GO:0032559	GO:0009207	gi|460388127|ref|XP_004239721.1|/0/PREDICTED: ABC transporter G family member 34-like [Solanum lycopersicum]
Solyc04g082720.2.1	812.00	32.00	361.00	8.01	88.10	3.45926787139907	Up	3.69238e-70	1.90400804535637e-68	-	-	-	-	gi|460385527|ref|XP_004238455.1|/2.94027e-85/PREDICTED: uncharacterized protein LOC101266717 isoform 1 [Solanum lycopersicum]
Solyc08g028970.2.1	454.00	5.00	56.11	2.32	25.42	3.45376731987739	Up	5.813e-12	5.91330954409885e-11	-	-	-	-	gi|460369558|ref|XP_004230629.1|/6.07426e-36/PREDICTED: vacuolar iron transporter homolog 4-like [Solanum lycopersicum]
Solyc08g005530.2.1	555.00	5.00	56.00	1.87	20.43	3.44957902884559	Up	5.813e-12	5.91583013640239e-11	-	-	-	-	gi|460397747|ref|XP_004244428.1|/2.23975e-59/PREDICTED: uncharacterized protein LOC101247142 isoform 2 [Solanum lycopersicum]
Solyc05g010040.2.1	413.00	28.00	311.00	14.42	156.22	3.43743609604034	Up	2.54458e-60	1.1527864800759e-58	-	-	-	-	-
Solyc09g009420.1.1	465.00	25.00	277.00	11.31	122.28	3.43451762289715	Up	7.60632e-54	3.11493807890223e-52	-	-	-	GO:0009628//response to abiotic stimulus	gi|460402088|ref|XP_004246546.1|/1.54899e-87/PREDICTED: uncharacterized protein LOC101264052 [Solanum lycopersicum]
Solyc01g091130.2.1	1940.00	40.61	447.93	4.14	44.55	3.42772275890996	Up	3.3417e-86	2.14470665322581e-84	-	GO:0009536//plastid	GO:0046914//transition metal ion binding;GO:0016651//oxidoreductase activity, acting on NAD(P)H	-	gi|460367888|ref|XP_004229802.1|/0/PREDICTED: uncharacterized protein LOC101249301 [Solanum lycopersicum]
Solyc05g043330.2.1	1311.00	5.00	55.00	0.76	8.17	3.4262647547021	Up	1.05752e-11	1.05597197825178e-10	K00514|1|4e-26|117|rcu:RCOM_1428040|zeta-carotene desaturase [EC:1.3.5.6];K01206|2|3e-23|107|ath:AT1G67830|alpha-L-fucosidase [EC:3.2.1.51]	-	GO:0016787//hydrolase activity	GO:0044238//primary metabolic process	gi|460389012|ref|XP_004240155.1|/0/PREDICTED: GDSL esterase/lipase At2g04570-like [Solanum lycopersicum]
Solyc01g094690.2.1	1260.00	39.00	427.00	6.19	66.07	3.41598403016301	Up	8.29268e-82	5.0378558524173e-80	K09872|1|7e-148|521|ath:AT4G23400|aquaporin PIP	GO:0031224//intrinsic to membrane;GO:0009536//plastid	GO:0005372//water transmembrane transporter activity	GO:0006950//response to stress;GO:0042044//fluid transport	gi|350534744|ref|NP_001234413.1|/8.10691e-164/Aqp2 protein [Solanum lycopersicum]
Solyc01g108080.2.1	1463.00	29.00	315.00	3.95	41.80	3.40357838390378	Up	1.38346e-60	6.27948811787072e-59	K14432|1|1e-91|335|vvi:100232889|ABA responsive element binding factor	-	-	-	gi|460369867|ref|XP_004230778.1|/0/PREDICTED: ABSCISIC ACID-INSENSITIVE 5-like protein 5-like [Solanum lycopersicum]
Solyc09g082550.2.1	2294.00	9.00	97.00	0.77	8.14	3.40209844357135	Up	1.449526e-19	2.25897083877285e-18	-	GO:0031224//intrinsic to membrane	GO:0015291//secondary active transmembrane transporter activity	GO:0015698//inorganic anion transport	gi|460404239|ref|XP_004247591.1|/0/PREDICTED: sulfate transporter 3.1-like [Solanum lycopersicum]
Solyc10g085670.1.1	2895.00	2.00	22.00	0.14	1.46	3.38246963682241	Up	2.519e-05	0.000132967333628123	K04733|1|1e-71|270|smo:SELMODRAFT_159261|interleukin-1 receptor-associated kinase 4 [EC:2.7.11.1];K13430|3|2e-66|253|rcu:RCOM_1078760|serine/threonine-protein kinase PBS1 [EC:2.7.11.1]	GO:0031224//intrinsic to membrane	GO:0004702//receptor signaling protein serine/threonine kinase activity;GO:0016628//oxidoreductase activity, acting on the CH-CH group of donors, NAD or NADP as acceptor;GO:0032559	GO:0006464//cellular protein modification process;GO:0007167//enzyme linked receptor protein signaling pathway	gi|460408246|ref|XP_004249557.1|/0/PREDICTED: probable leucine-rich repeat receptor-like protein kinase At5g49770-like [Solanum lycopersicum]
Solyc01g090800.2.1	973.00	2.00	21.00	0.41	4.24	3.37036844994512	Up	4.5953e-05	0.000232688838812301	-	-	GO:0005488//binding	GO:0007049//cell cycle	gi|460367848|ref|XP_004229782.1|/3.90261e-125/PREDICTED: cyclin-U2-2-like [Solanum lycopersicum]
Solyc03g118710.2.1	965.00	6.00	63.14	1.25	12.87	3.36401205355861	Up	4.98626e-13	5.4483733409611e-12	-	-	-	-	gi|460380132|ref|XP_004235812.1|/1.52561e-89/PREDICTED: probable ADP-ribosylation factor GTPase-activating protein AGD13-like isoform 1 [Solanum lycopersicum]
Solyc10g084400.1.1	708.00	71.00	749.00	20.51	211.08	3.36339049171327	Up	2.81772e-140	2.68020179282868e-138	K00799|1|3e-98|355|gmx:100793025|glutathione S-transferase [EC:2.5.1.18]	-	-	-	gi|460408151|ref|XP_004249510.1|/3.19095e-135/PREDICTED: glutathione S-transferase L3-like isoform 2 [Solanum lycopersicum]
Solyc02g079940.2.1	780.00	2.00	21.00	0.52	5.35	3.36295536314742	Up	4.5953e-05	0.000232639498515691	-	-	-	-	gi|460373912|ref|XP_004232756.1|/1.09236e-73/PREDICTED: uncharacterized protein LOC101266181 [Solanum lycopersicum]
Solyc05g009500.2.1	1965.00	24.00	253.00	2.42	24.84	3.35958622094589	Up	2.0124e-48	7.46056677018634e-47	K14638|1|9e-143|505|smo:SELMODRAFT_135522|solute carrier family 15 (peptide/histidine transporter), member 3/4	GO:0044464//cell part	-	GO:0015833//peptide transport	gi|460386504|ref|XP_004238938.1|/0/PREDICTED: probable nitrite transporter At1g68570-like [Solanum lycopersicum]
Solyc11g006540.1.1	1083.00	39.00	408.00	7.23	73.80	3.35155326399664	Up	6.37574e-77	3.51549174364896e-75	K01008|1|9e-11|66.2|olu:OSTLU_41986|selenide, water dikinase [EC:2.7.9.3];K03885|2|5e-08|57.0|aly:ARALYDRAFT_911770|NADH dehydrogenase [EC:1.6.99.3]	GO:0016020//membrane	GO:0050662//coenzyme binding;GO:0003824//catalytic activity	GO:0008152//metabolic process	gi|460409029|ref|XP_004249943.1|/0/PREDICTED: apoptosis-inducing factor homolog A-like [Solanum lycopersicum]
Solyc08g076880.2.1	839.00	88.00	917.00	21.28	216.26	3.34519678947669	Up	1.537098e-170	1.73104786556604e-168	-	-	-	-	gi|460400758|ref|XP_004245899.1|/3.23649e-74/PREDICTED: uncharacterized protein LOC101244894 [Solanum lycopersicum]
Solyc11g066830.1.1	930.00	149.00	1545.00	32.36	327.28	3.33824192945807	Up	1.55863e-285	2.77703666044776e-283	K12836|1|2e-112|403|gmx:100794975|splicing factor U2AF 35 kDa subunit	GO:0043231//intracellular membrane-bounded organelle	GO:0003676//nucleic acid binding	GO:0009648//photoperiodism	gi|460411217|ref|XP_004251010.1|/1.38533e-140/PREDICTED: splicing factor U2af small subunit A-like [Solanum lycopersicum]
Solyc10g076550.1.1	1233.00	15.00	154.94	2.43	24.51	3.33434226526106	Up	9.55166e-30	2.20760776863504e-28	K04733|1|6e-45|176|smo:SELMODRAFT_159261|interleukin-1 receptor-associated kinase 4 [EC:2.7.11.1];K00924|5|5e-43|173|aly:ARALYDRAFT_486409|[EC:2.7.1.-]	-	GO:0005488//binding;GO:0004672//protein kinase activity	-	gi|460401629|ref|XP_004246320.1|/1.77662e-95/PREDICTED: wall-associated receptor kinase 2-like [Solanum lycopersicum]
Solyc09g098080.2.1	1567.00	3.00	31.00	0.38	3.83	3.33327306848137	Up	5.97436e-07	3.92293303080308e-06	K08237|1|2e-59|228|aly:ARALYDRAFT_490463|hydroquinone glucosyltransferase [EC:2.4.1.218];K13263|5|9e-58|223|gmx:100101902|isoflavone 7-O-glucosyltransferase [EC:2.4.1.170]	-	GO:0016740//transferase activity	-	gi|460405097|ref|XP_004248013.1|/0/PREDICTED: putative UDP-glucose flavonoid 3-O-glucosyltransferase 3-like [Solanum lycopersicum]
Solyc12g098900.1.1	786.00	34.00	351.00	8.80	88.63	3.33221968442587	Up	4.62536e-66	2.26291946721311e-64	-	-	-	-	gi|460415216|ref|XP_004252956.1|/4.79585e-85/PREDICTED: late embryogenesis abundant protein D-29-like [Solanum lycopersicum]
Solyc12g044920.1.1	3624.00	3.00	30.00	0.16	1.58	3.3037807481771	Up	1.082346e-06	6.87078190640787e-06	K01530|1|0.0|1868|rcu:RCOM_0654980|phospholipid-translocating ATPase [EC:3.6.3.1]	GO:0031224//intrinsic to membrane	GO:0042625//ATPase activity, coupled to transmembrane movement of ions;GO:0046872//metal ion binding;GO:0005548//phospholipid transporter activity;GO:0032559	GO:0009206;GO:0006869//lipid transport	gi|460414031|ref|XP_004252378.1|/0/PREDICTED: putative phospholipid-transporting ATPase 4-like [Solanum lycopersicum]
Solyc01g008500.2.1	1411.00	2.00	20.00	0.28	2.75	3.29593288635442	Up	8.35542e-05	0.000407362982438227	K04733|1|3e-49|194|ath:AT5G38990|interleukin-1 receptor-associated kinase 4 [EC:2.7.11.1];K13416|3|1e-46|186|ath:AT4G33430|brassinosteroid insensitive 1-associated receptor kinase 1 [EC:2.7.10.1 2.7.11.1];K13418|5|3e-46|184|vvi:100247683|somatic embryogenesis receptor kinase 1 [EC:2.7.10.1 2.7.11.1]	-	GO:0004871//signal transducer activity;GO:0004674//protein serine/threonine kinase activity;GO:0032559	GO:0006464//cellular protein modification process	gi|460366019|ref|XP_004228891.1|/0/PREDICTED: probable receptor-like protein kinase At1g67000-like [Solanum lycopersicum]
Solyc06g084130.2.1	1108.00	2.00	20.00	0.36	3.53	3.29359937182887	Up	8.35542e-05	0.00040752942288049	K06890|1|9e-101|365|rcu:RCOM_0646030|	GO:0031224//intrinsic to membrane	GO:0016597//amino acid binding	GO:0000902//cell morphogenesis;GO:0043401//steroid hormone mediated signaling pathway	gi|460393498|ref|XP_004242346.1|/1.20972e-120/PREDICTED: BI1-like protein-like [Solanum lycopersicum]
Solyc12g062200.1.1	312.00	5.00	50.00	3.52	34.31	3.28498179192036	Up	2.06214e-10	1.87128819840365e-09	-	-	-	-	-
Solyc07g065410.1.1	306.00	2.00	20.00	1.44	14.03	3.28437429217759	Up	8.35542e-05	0.000407279813189057	-	-	-	-	gi|357447993|ref|XP_003594272.1|/1.30431e-21/hypothetical protein MTR_2g026420 [Medicago truncatula]
Solyc04g063380.2.1	1493.00	73.00	728.00	9.73	94.62	3.28163345073056	Up	1.999532e-133	1.82907381226054e-131	K03875|1|2e-157|554|vvi:100255759|F-box and leucine-rich repeat protein 1 (S-phase kinase-associated protein 2);K10268|5|2e-30|131|smo:SELMODRAFT_410553|F-box and leucine-rich repeat protein 2/20	GO:0043231//intracellular membrane-bounded organelle;GO:0031461//cullin-RING ubiquitin ligase complex	GO:0005488//binding;GO:0019787//small conjugating protein ligase activity	GO:0043161//proteasomal ubiquitin-dependent protein catabolic process;GO:0032446//protein modification by small protein conjugation;GO:0009408//response to heat;GO:0048522//positive regulation of cellular process;GO:0009733//response to auxin stimulus;GO:0048527//lateral root development	gi|460384010|ref|XP_004237708.1|/0/PREDICTED: F-box protein SKP2A-like [Solanum lycopersicum]
Solyc12g006740.1.1	294.00	2.00	20.00	1.51	14.68	3.28123151351813	Up	8.35542e-05	0.000407446185661765	-	-	-	-	-
Solyc12g006760.1.1	261.00	5.00	49.60	4.31	41.74	3.27567082607074	Up	3.7178e-10	3.31203264925373e-09	-	-	-	-	-
Solyc07g053620.2.1	877.00	146.41	1451.26	33.80	326.80	3.2733128318635	Up	8.70144e-264	1.39427436241611e-261	K09510|1|3e-60|229|gmx:100797487|DnaJ homolog subfamily B member 4	-	GO:0005515//protein binding	GO:0044267//cellular protein metabolic process	gi|350534580|ref|NP_001233892.1|/4.5232e-82/DnaJ like protein [Solanum lycopersicum]
Solyc06g083190.2.1	2260.00	1289.01	12764.01	112.53	1086.87	3.27179781667583	Up	0	0	K09571|1|0.0|891|vvi:100266654|FK506-binding protein 4/5 [EC:5.2.1.8]	GO:0043231//intracellular membrane-bounded organelle	GO:0016859//cis-trans isomerase activity;GO:0005527//macrolide binding;GO:0005515//protein binding	GO:0006950//response to stress;GO:0044267//cellular protein metabolic process;GO:0010038//response to metal ion	gi|460393652|ref|XP_004242423.1|/0/PREDICTED: peptidyl-prolyl cis-trans isomerase FKBP62-like isoform 2 [Solanum lycopersicum]
Solyc06g066170.2.1	1277.00	3.00	29.00	0.47	4.43	3.23657403687738	Up	1.955802e-06	1.20378377803558e-05	K00224|1|6e-118|422|aly:ARALYDRAFT_658933|[EC:1.3.1.-];K13081|5|1e-55|215|vvi:100233112|leucoanthocyanidin reductase [EC:1.17.1.3]	-	GO:0016628//oxidoreductase activity, acting on the CH-CH group of donors, NAD or NADP as acceptor	GO:0008152//metabolic process	gi|460392324|ref|XP_004241766.1|/1.54151e-178/PREDICTED: isoflavone reductase homolog [Solanum lycopersicum]
Solyc12g088430.1.1	351.00	3.00	29.00	1.85	17.43	3.23597539360937	Up	1.955802e-06	1.2040941915936e-05	-	-	-	-	gi|460414785|ref|XP_004252743.1|/2.66354e-35/PREDICTED: uncharacterized protein LOC101257452 [Solanum lycopersicum]
Solyc02g076660.2.1	2583.00	6.00	58.00	0.46	4.31	3.22798210303209	Up	9.53288e-12	9.56292058823529e-11	K04733|1|8e-30|130|smo:SELMODRAFT_159261|interleukin-1 receptor-associated kinase 4 [EC:2.7.11.1];K00924|3|2e-27|122|aly:ARALYDRAFT_486409|[EC:2.7.1.-]	-	GO:0004672//protein kinase activity	GO:0048764	gi|460374467|ref|XP_004233032.1|/0/PREDICTED: probable LRR receptor-like serine/threonine-protein kinase MRH1-like [Solanum lycopersicum]
Solyc06g051940.2.1	1581.00	101.00	967.00	12.69	118.53	3.22348827785772	Up	9.9558e-174	1.14276310096154e-171	K14497|1|1e-80|299|rcu:RCOM_1579770|protein phosphatase 2C [EC:3.1.3.16]	-	GO:0016787//hydrolase activity	-	gi|460390679|ref|XP_004240955.1|/0/PREDICTED: probable protein phosphatase 2C 8-like [Solanum lycopersicum]
Solyc09g011610.2.1	319.00	2.00	19.00	1.37	12.71	3.21371623204443	Up	0.0001513792	0.000709775805184603	K00799|1|8e-18|86.7|vvi:100241712|glutathione S-transferase [EC:2.5.1.18]	-	GO:0016740//transferase activity	GO:0050896//response to stimulus	gi|60459397|gb|AAX20044.1|/2.27109e-31/probable glutathione-S-transferase [Capsicum annuum]
Solyc05g007890.2.1	1269.00	12.00	113.00	1.89	17.36	3.19930880822341	Up	1.787396e-21	3.04814853571429e-20	K14491|1|1e-12|72.4|sbi:SORBI_10g024180|two-component response regulator ARR-B family	-	-	-	gi|460386270|ref|XP_004238822.1|/0/PREDICTED: uncharacterized protein LOC101248294 [Solanum lycopersicum]
Solyc08g016670.2.1	1110.00	102.00	957.00	18.44	168.75	3.19397694128358	Up	1.71181e-170	1.91875416666667e-168	K04507|1|9e-85|311|rcu:RCOM_0632630|calcyclin binding protein	GO:0016020//membrane	-	-	gi|460398521|ref|XP_004244806.1|/5.44279e-113/PREDICTED: calcyclin-binding protein-like [Solanum lycopersicum]
Solyc11g010930.1.1	264.00	3.00	28.00	2.55	23.26	3.18928194461436	Up	3.52452e-06	2.103697875e-05	-	GO:0044464//cell part	-	-	gi|460409479|ref|XP_004250166.1|/7.66811e-46/PREDICTED: HVA22-like protein e-like [Solanum lycopersicum]
Solyc08g079170.2.1	1685.00	1370.00	12804.00	161.30	1470.45	3.18843938521012	Up	0	0	K09553|1|1e-163|574|rcu:RCOM_1679700|stress-induced-phosphoprotein 1	-	-	-	gi|460400417|ref|XP_004245731.1|/0/PREDICTED: heat shock protein STI-like [Solanum lycopersicum]
Solyc11g010160.1.1	2724.00	3.00	28.00	0.22	1.97	3.16262020081908	Up	3.52452e-06	2.10317208197951e-05	K13457|1|5e-120|430|vvi:100252764|disease resistance protein RPM1	-	-	-	gi|460410187|ref|XP_004250512.1|/0/PREDICTED: disease resistance protein RPM1-like [Solanum lycopersicum]
Solyc03g120100.2.1	1331.00	6.00	55.00	0.90	8.04	3.15919859484925	Up	5.50224e-11	5.23162007168459e-10	K15109|1|7e-101|365|rcu:RCOM_1494540|solute carrier family 25 (mitochondrial carnitine/acylcarnitine transporter), member 20/29	GO:0043231//intracellular membrane-bounded organelle;GO:0019866//organelle inner membrane	GO:0015179//L-amino acid transmembrane transporter activity	GO:0006970//response to osmotic stress;GO:0015809//arginine transport;GO:0006560//proline metabolic process;GO:0046907//intracellular transport	gi|460379937|ref|XP_004235715.1|/1.70371e-151/PREDICTED: mitochondrial arginine transporter BAC2-like [Solanum lycopersicum]
Solyc06g062550.2.1	1162.00	2.41	22.16	0.42	3.73	3.15071439747648	Up	2.519e-05	0.000132996738168952	K13248|1|2e-116|417|vvi:100242977|pyridoxal phosphate phosphatase PHOSPHO2 [EC:3.1.3.74]	-	GO:0016791//phosphatase activity	GO:0006796//phosphate-containing compound metabolic process	gi|350536411|ref|NP_001234501.1|/2.48672e-156/psi14A protein [Solanum lycopersicum]
Solyc10g006610.2.1	1864.00	5.00	45.00	0.53	4.66	3.13626569009108	Up	3.85902e-09	3.17923059006211e-08	K14487|1|0.0|895|rcu:RCOM_0032550|auxin responsive GH3 gene family	GO:0009536//plastid	GO:0016881//acid-amino acid ligase activity	GO:0048878//chemical homeostasis;GO:0000902//cell morphogenesis;GO:0009755//hormone-mediated signaling pathway	gi|460405710|ref|XP_004248318.1|/0/PREDICTED: indole-3-acetic acid-amido synthetase GH3.6-like [Solanum lycopersicum]
Solyc10g005030.2.1	2329.00	52.00	463.00	4.40	38.24	3.11950709445609	Up	1.627218e-81	9.7124574375e-80	K12130|1|3e-91|334|rcu:RCOM_0969830|pseudo-response regulator 5	-	-	-	gi|460405918|ref|XP_004248421.1|/0/PREDICTED: uncharacterized protein LOC101262866 isoform 2 [Solanum lycopersicum]
Solyc01g007990.2.1	2235.00	53.00	468.96	4.68	40.39	3.10941771111968	Up	4.4632e-82	2.7252915601023e-80	K04733|1|1e-59|229|smo:SELMODRAFT_159261|interleukin-1 receptor-associated kinase 4 [EC:2.7.11.1];K13418|3|1e-54|213|vvi:100247683|somatic embryogenesis receptor kinase 1 [EC:2.7.10.1 2.7.11.1];K13416|4|7e-54|210|rcu:RCOM_1534760|brassinosteroid insensitive 1-associated receptor kinase 1 [EC:2.7.10.1 2.7.11.1];K13417|5|9e-54|210|ath:AT2G13790|somatic embryogenesis receptor kinase 4 [EC:2.7.10.1 2…	-	GO:0004672//protein kinase activity;GO:0032559	GO:0006464//cellular protein modification process	gi|460365322|ref|XP_004228552.1|/0/PREDICTED: cysteine-rich receptor-like protein kinase 2-like [Solanum lycopersicum]
Solyc12g015880.1.1	2100.00	2309.70	20320.11	217.26	1864.42	3.10123240638541	Up	0	0	K04079|1|0.0|1118|gmx:100807416|molecular chaperone HtpG	GO:0044424//intracellular part	GO:0005515//protein binding;GO:0032559	GO:0044267//cellular protein metabolic process;GO:0050896//response to stimulus	gi|350535174|ref|NP_001234436.1|/0/molecular chaperone Hsp90-1 [Solanum lycopersicum]
Solyc06g006040.1.1	3063.00	15.00	131.62	0.96	8.23	3.09978611970047	Up	6.27422e-24	1.18698100237718e-22	K13420|1|6e-150|530|vvi:100253808|LRR receptor-like serine/threonine-protein kinase FLS2 [EC:2.7.11.1];K13428|3|3e-131|468|aly:ARALYDRAFT_488953|LRR receptor-like serine/threonine-protein kinase EFR [EC:2.7.11.1]	-	GO:0003824//catalytic activity	-	gi|460389978|ref|XP_004240621.1|/0/PREDICTED: LRR receptor-like serine/threonine-protein kinase FLS2-like [Solanum lycopersicum]
Solyc02g089170.2.1	1353.00	3.00	26.00	0.44	3.74	3.08746284125034	Up	1.134488e-05	6.29758219018833e-05	K13379|1|0.0|667|vvi:100248032|reversibly glycosylated polypeptide / UDP-arabinopyranose mutase [EC:2.4.1.- 5.4.99.30]	GO:0044459//plasma membrane part;GO:0030312//external encapsulating structure	GO:0035251//UDP-glucosyltransferase activity	GO:0045229//external encapsulating structure organization;GO:0009250//glucan biosynthetic process	gi|460372644|ref|XP_004232138.1|/0/PREDICTED: UDP-arabinopyranose mutase 3-like [Solanum lycopersicum]
Solyc06g063190.2.1	3152.00	20.52	178.64	1.28	10.86	3.08480838780436	Up	2.86166e-32	7.06537047569803e-31	K05387|1|0.0|760|osa:4347123|glutamate receptor, ionotropic, other eukaryote	GO:0044464//cell part	GO:0005215//transporter activity	-	gi|460392517|ref|XP_004241862.1|/0/PREDICTED: glutamate receptor 2.7-like [Solanum lycopersicum]
Solyc08g062490.2.1	772.00	6.00	52.00	1.58	13.38	3.08208165246436	Up	3.12962e-10	2.80689998121713e-09	K13424|1|8e-25|112|pop:POPTR_663578|WRKY transcription factor 33	-	-	-	gi|460399068|ref|XP_004245065.1|/6.6624e-92/PREDICTED: probable WRKY transcription factor 51-like [Solanum lycopersicum]
Solyc03g117960.2.1	3532.00	10.00	87.00	0.56	4.71	3.07222832755518	Up	2.5939e-16	3.45395217512549e-15	K10862|1|4e-06|52.8|smo:SELMODRAFT_170833|tyrosyl-DNA phosphodiesterase 1 [EC:3.1.4.-]	-	-	-	gi|460381408|ref|XP_004236441.1|/0/PREDICTED: uncharacterized protein LOC101248663 [Solanum lycopersicum]
Solyc00g136260.1.1	411.00	16.00	136.00	8.28	68.68	3.05218736650281	Up	1.673454e-24	3.24299628652597e-23	K05283|1|2e-12|69.3|aly:ARALYDRAFT_354960|phosphatidylinositol glycan, class W [EC:2.3.-.-];K15692|2|3e-09|58.5|ppp:PHYPADRAFT_16563|E3 ubiquitin-protein ligase RNF13 [EC:6.3.2.19];K11982|3|9e-09|57.0|gmx:100787523|E3 ubiquitin-protein ligase RNF115/126 [EC:6.3.2.19]	-	GO:0046872//metal ion binding;GO:0019787//small conjugating protein ligase activity	GO:0032446//protein modification by small protein conjugation	gi|460416258|ref|XP_004253463.1|/2.79998e-77/PREDICTED: E3 ubiquitin-protein ligase ATL23-like [Solanum lycopersicum]
Solyc05g009090.1.1	1887.00	4.00	34.00	0.42	3.48	3.05062607306997	Up	4.9174e-07	3.26391228801779e-06	K04733|1|2e-49|195|smo:SELMODRAFT_159261|interleukin-1 receptor-associated kinase 4 [EC:2.7.11.1];K13416|2|8e-48|190|rcu:RCOM_1534760|brassinosteroid insensitive 1-associated receptor kinase 1 [EC:2.7.10.1 2.7.11.1]	-	-	-	gi|460387493|ref|XP_004239411.1|/0/PREDICTED: probable receptor-like protein kinase At1g67000-like [Solanum lycopersicum]
Solyc11g010170.1.1	1275.00	44.00	370.00	6.89	56.55	3.03695113617289	Up	8.18524e-64	3.87743263888889e-62	-	GO:0044425//membrane part	-	-	gi|460409371|ref|XP_004250112.1|/0/PREDICTED: lanC-like protein 2-like [Solanum lycopersicum]
Solyc08g062330.2.1	1677.00	7.00	58.00	0.83	6.69	3.01082296929454	Up	4.52238e-11	4.33099969915764e-10	K06694|1|6e-07|54.3|ath:AT2G03430|26S proteasome non-ATPase regulatory subunit 10;K11267|5|3e-06|52.0|osa:4340775|sister chromatid cohesion protein PDS5	-	-	-	gi|460399061|ref|XP_004245062.1|/0/PREDICTED: ankyrin repeat-containing protein At3g12360-like [Solanum lycopersicum]
Solyc05g050220.2.1	1538.00	5.00	41.00	0.65	5.17	2.99165265728648	Up	3.88028e-08	2.88513500467144e-07	K09060|1|2e-112|404|vvi:100248302|plant G-box-binding factor	-	GO:0005488//binding	-	gi|460388871|ref|XP_004240087.1|/0/PREDICTED: LOW QUALITY PROTEIN: common plant regulatory factor 1-like [Solanum lycopersicum]
Solyc01g006720.2.1	2423.00	176.00	1428.00	14.32	113.29	2.98391712375151	Up	2.59746e-237	3.87589734375e-235	K05681|1|1e-76|286|cme:CMS467C|ATP-binding cassette, subfamily G (WHITE), member 2;K12843|2|6e-62|237|vvi:100248403|U4/U6 small nuclear ribonucleoprotein PRP3;K05658|4|3e-14|79.3|bdi:100821986|ATP-binding cassette, subfamily B (MDR/TAP), member 1	GO:0044464//cell part	GO:0017111//nucleoside-triphosphatase activity;GO:0015098//molybdate ion transmembrane transporter activity;GO:0032559	GO:0009207	gi|460365427|ref|XP_004228604.1|/0/PREDICTED: ABC transporter G family member 22-like [Solanum lycopersicum]
Solyc07g056190.2.1	589.00	3.00	24.00	1.05	8.22	2.96874906601556	Up	3.60394e-05	0.00018576007664076	-	-	-	-	gi|460395288|ref|XP_004243216.1|/2.53203e-51/PREDICTED: uncharacterized protein LOC101251303 [Solanum lycopersicum]
Solyc06g067980.2.1	538.00	3.00	24.00	1.16	9.05	2.963792986843	Up	3.60394e-05	0.000185719981653356	-	-	-	-	gi|460392200|ref|XP_004241705.1|/1.05613e-31/PREDICTED: uncharacterized protein LOC101265833 [Solanum lycopersicum]
Solyc03g006990.1.1	1617.00	3.00	24.00	0.37	2.87	2.95545356104674	Up	3.60394e-05	0.000185800188944073	K15078|1|6e-86|316|vvi:100250139|structure-specific endonuclease subunit SLX1 [EC:3.6.1.-];K15271|2|2e-81|301|rcu:RCOM_1095670|ATP-dependent DNA helicase HFM1/MER3 [EC:3.6.4.12];K03798|5|8e-75|279|rcu:RCOM_0340700|cell division protease FtsH [EC:3.4.24.-]	-	-	-	gi|460376974|ref|XP_004234271.1|/0/PREDICTED: pentatricopeptide repeat-containing protein At5g66520-like [Solanum lycopersicum]
Solyc01g006680.2.1	1474.00	5.00	40.00	0.68	5.27	2.95419631038687	Up	6.87108e-08	4.98926505474453e-07	K00943|1|4e-14|77.8|ota:Ot07g01210|dTMP kinase [EC:2.7.4.9]	-	-	-	gi|460365490|ref|XP_004228634.1|/0/PREDICTED: lysine-specific demethylase 8-like [Solanum lycopersicum]
Solyc01g099810.2.1	911.00	27.00	212.00	5.99	45.88	2.93723748322704	Up	4.70194e-36	1.28442582951945e-34	K12890|1|9e-64|241|vvi:100249315|splicing factor, arginine/serine-rich 1/9	-	-	-	gi|460368793|ref|XP_004230249.1|/1.1843e-88/PREDICTED: pre-mRNA-splicing factor SF2-like isoform 2 [Solanum lycopersicum]
Solyc12g038620.1.1	183.00	5.00	39.00	6.60	50.24	2.92829853464581	Up	1.213746e-07	8.58612911111111e-07	-	-	-	-	-
Solyc03g116910.2.1	1418.00	27.00	209.00	3.79	28.64	2.91776173909316	Up	2.53566e-35	6.69677903761062e-34	K09753|1|9e-163|571|rcu:RCOM_0470860|cinnamoyl-CoA reductase [EC:1.2.1.44]	-	GO:0016620//oxidoreductase activity, acting on the aldehyde or oxo group of donors, NAD or NADP as acceptor;GO:0048037//cofactor binding;GO:0016616//oxidoreductase activity, acting on the CH-OH group of donors, NAD or NADP as acceptor	GO:0008152//metabolic process	gi|350537525|ref|NP_001234297.1|/0/cinnamoyl-CoA reductase [Solanum lycopersicum]
Solyc07g049440.2.1	1408.00	49.00	376.00	6.93	51.90	2.90480728110803	Up	4.77798e-62	2.20646561895551e-60	K00514|1|3e-26|118|rcu:RCOM_1428040|zeta-carotene desaturase [EC:1.3.5.6];K01206|2|4e-23|107|ath:AT1G67830|alpha-L-fucosidase [EC:3.2.1.51]	-	GO:0016787//hydrolase activity	-	gi|460395883|ref|XP_004243509.1|/0/PREDICTED: GDSL esterase/lipase At2g04570-like [Solanum lycopersicum]
Solyc08g068860.2.1	1586.00	28.00	214.00	3.51	26.15	2.89726801082974	Up	6.57118e-36	1.78078232122588e-34	K00924|1|4e-14|78.2|ath:AT5G22850|[EC:2.7.1.-]	-	-	-	gi|460399533|ref|XP_004245293.1|/0/PREDICTED: aspartic proteinase nepenthesin-2-like [Solanum lycopersicum]
Solyc00g294230.1.1	600.00	2.54	19.47	0.88	6.54	2.89371520686079	Up	0.0001513792	0.000709636442175535	-	-	-	-	gi|460415659|ref|XP_004253175.1|/5.70334e-62/PREDICTED: TMV resistance protein N-like [Solanum lycopersicum]
Solyc09g010570.1.1	621.00	5.00	38.00	1.66	12.30	2.88940316887968	Up	2.13856e-07	1.47056797235023e-06	-	-	-	-	gi|460408767|ref|XP_004249813.1|/3.6208e-70/PREDICTED: uncharacterized protein LOC101254551 [Solanum lycopersicum]
Solyc07g042400.2.1	682.00	46.00	348.00	13.82	102.02	2.88402248500868	Up	3.87018e-57	1.68000995454545e-55	-	-	-	-	gi|460396240|ref|XP_004243685.1|/1.0952e-20/PREDICTED: uncharacterized protein LOC101244203 [Solanum lycopersicum]
Solyc07g064410.1.1	999.00	120.00	907.00	24.19	178.36	2.88230943033398	Up	3.7306e-146	3.69577074688797e-144	K10704|1|1e-107|387|pop:POPTR_1097333|ubiquitin-conjugating enzyme E2 variant	GO:0009536//plastid	GO:0016705//oxidoreductase activity, acting on paired donors, with incorporation or reduction of molecular oxygen	GO:0006633//fatty acid biosynthetic process;GO:0009628//response to abiotic stimulus;GO:0006650//glycerophospholipid metabolic process	gi|460397154|ref|XP_004244133.1|/0/PREDICTED: transmembrane protein 189-like [Solanum lycopersicum]
Solyc04g014220.1.1	1125.00	4.00	30.00	0.71	5.22	2.8781588770652	Up	4.84038e-06	2.83245275735294e-05	K05283|1|9e-22|102|aly:ARALYDRAFT_354960|phosphatidylinositol glycan, class W [EC:2.3.-.-];K11982|2|1e-09|62.4|rcu:RCOM_1031870|E3 ubiquitin-protein ligase RNF115/126 [EC:6.3.2.19]	-	-	-	gi|460409393|ref|XP_004250123.1|/2.00212e-78/PREDICTED: RING-H2 finger protein ATL54-like isoform 2 [Solanum lycopersicum]
Solyc02g031790.1.1	3225.00	5.00	37.00	0.30	2.20	2.87446911791614	Up	3.75802e-07	2.52740077464789e-06	K13420|1|4e-165|580|aly:ARALYDRAFT_356368|LRR receptor-like serine/threonine-protein kinase FLS2 [EC:2.7.11.1]	-	GO:0016301//kinase activity	-	gi|460371702|ref|XP_004231674.1|/0/PREDICTED: probable LRR receptor-like serine/threonine-protein kinase At3g47570-like [Solanum lycopersicum]
Solyc04g077330.2.1	1359.00	9.13	68.37	1.34	9.79	2.86907585914592	Up	2.8915e-12	2.99239542696142e-11	K04733|1|1e-57|222|smo:SELMODRAFT_33807|interleukin-1 receptor-associated kinase 4 [EC:2.7.11.1];K13430|2|2e-55|214|rcu:RCOM_1078760|serine/threonine-protein kinase PBS1 [EC:2.7.11.1]	-	GO:0030246//carbohydrate binding;GO:0004672//protein kinase activity;GO:0032559	GO:0006464//cellular protein modification process;GO:0008037//cell recognition	gi|460385731|ref|XP_004238555.1|/4.30956e-166/PREDICTED: uncharacterized protein LOC101251977 [Solanum lycopersicum]
Solyc11g008540.1.1	4059.00	551.09	4071.26	26.60	191.65	2.84897584729933	Up	0	0	K11592|1|0.0|1610|rcu:RCOM_1077610|endoribonuclease Dicer [EC:3.1.26.-]	-	GO:0003723//RNA binding;GO:0016891//endoribonuclease activity, producing 5'-phosphomonoesters;GO:0042623//ATPase activity, coupled	GO:0006259//DNA metabolic process;GO:0030422//production of siRNA involved in RNA interference;GO:0002252;GO:0035195//gene silencing by miRNA	gi|460410170|ref|XP_004250504.1|/0/PREDICTED: endoribonuclease Dicer homolog 2-like [Solanum lycopersicum]
Solyc07g052070.1.1	1557.00	10.00	74.00	1.28	9.21	2.84705734609134	Up	4.13608e-13	4.55483902214022e-12	K15638|1|2e-119|427|ath:AT1G17060|cytochrome P450, family 72, subfamily C, polypeptide 1;K15639|3|2e-107|388|aly:ARALYDRAFT_901457|cytochrome P450, family 734, subfamily A, polypeptide 1 (PHYB activation tagged suppressor 1) [EC:1.14.-.-];K10717|5|1e-87|322|ath:AT5G38450|cytokinin trans-hydroxylase	-	-	-	gi|460396572|ref|XP_004243845.1|/0/PREDICTED: secologanin synthase-like [Solanum lycopersicum]
Solyc05g012430.1.1	1416.00	3.00	22.00	0.42	3.02	2.84608731654632	Up	0.0001127712	0.000539237412377328	K13420|1|3e-40|164|vvi:100253808|LRR receptor-like serine/threonine-protein kinase FLS2 [EC:2.7.11.1]	-	-	-	gi|460415590|ref|XP_004253141.1|/1.81872e-90/PREDICTED: receptor-like protein 12-like [Solanum lycopersicum]
Solyc03g116270.2.1	1219.00	3.00	22.00	0.49	3.52	2.84472177452209	Up	0.0001127712	0.000539453496293328	K05278|1|4e-33|140|ath:AT5G08640|flavonol synthase [EC:1.14.11.23];K05933|2|1e-32|139|osa:4347224|aminocyclopropanecarboxylate oxidase [EC:1.14.17.4]	-	GO:0016491//oxidoreductase activity	GO:0008152//metabolic process	gi|460380549|ref|XP_004236018.1|/0/PREDICTED: 1-aminocyclopropane-1-carboxylate oxidase 1-like [Solanum lycopersicum]
Solyc02g092860.2.1	1677.00	8.00	59.00	0.95	6.81	2.84165537968112	Up	1.090888e-10	1.01106176242236e-09	K00517|1|4e-152|536|ath:AT4G37360|[EC:1.14.-.-]	-	GO:0004497//monooxygenase activity;GO:0005506//iron ion binding	-	gi|460372134|ref|XP_004231887.1|/0/PREDICTED: cytochrome P450 81D1-like [Solanum lycopersicum]
Solyc10g081490.1.1	813.00	3.00	22.00	0.75	5.36	2.83727049996189	Up	0.0001127712	0.000539345432692308	K09422|1|2e-82|303|pop:POPTR_663179|myb proto-oncogene protein, plant	-	GO:0001071//nucleic acid binding transcription factor activity	GO:0009725//response to hormone stimulus;GO:0009314//response to radiation;GO:0006950//response to stress;GO:0009987//cellular process	gi|460408676|ref|XP_004249768.1|/2.9126e-141/PREDICTED: myb-related protein 306-like [Solanum lycopersicum]
Solyc01g010220.2.1	833.00	52.00	380.00	12.67	90.29	2.83314968748763	Up	3.76152e-61	1.71713747609943e-59	-	-	-	-	gi|460365045|ref|XP_004228416.1|/1.30318e-59/PREDICTED: uncharacterized protein LOC101259565 [Solanum lycopersicum]
Solyc06g083410.2.1	1292.00	7.00	51.00	1.08	7.69	2.83195228579836	Up	2.36726e-09	1.98379545454545e-08	-	GO:0043231//intracellular membrane-bounded organelle	GO:0005488//binding	GO:0006259//DNA metabolic process;GO:0007126//meiosis;GO:0010212//response to ionizing radiation;GO:0048229//gametophyte development	gi|460393620|ref|XP_004242407.1|/0/PREDICTED: protein XRI1-like [Solanum lycopersicum]
Solyc10g009240.2.1	1833.00	12.00	87.00	1.30	9.17	2.8184101105666	Up	4.86844e-15	6.05700911933299e-14	K15397|1|0.0|793|vvi:100247295|3-ketoacyl-CoA synthase [EC:2.3.1.-]	GO:0005840//ribosome;GO:0043231//intracellular membrane-bounded organelle	GO:0005488//binding;GO:0004312//fatty acid synthase activity	GO:0006633//fatty acid biosynthetic process;GO:0009314//response to radiation;GO:0007275//multicellular organismal development;GO:0006950//response to stress	gi|460405264|ref|XP_004248096.1|/0/PREDICTED: 3-ketoacyl-CoA synthase 1-like [Solanum lycopersicum]
Solyc05g008950.2.1	2652.00	48.66	348.06	3.61	25.20	2.80335299150011	Up	6.6215e-56	2.80796292184725e-54	K04733|1|1e-52|206|smo:SELMODRAFT_230241|interleukin-1 receptor-associated kinase 4 [EC:2.7.11.1];K00924|2|2e-52|206|aly:ARALYDRAFT_313416|[EC:2.7.1.-]	-	GO:0004672//protein kinase activity	-	gi|460386428|ref|XP_004238900.1|/0/PREDICTED: probable serine/threonine-protein kinase At1g18390-like isoform 1 [Solanum lycopersicum]
Solyc02g065540.1.1	666.00	117.00	836.00	36.06	251.30	2.80093936933568	Up	6.33116e-131	5.70401679245283e-129	K10666|1|6e-61|231|rcu:RCOM_1593560|E3 ubiquitin-protein ligase RNF5 [EC:6.3.2.19]	-	-	-	gi|460375226|ref|XP_004233408.1|/2.20623e-87/PREDICTED: E3 ubiquitin-protein ligase RNF5-like [Solanum lycopersicum]
Solyc01g057000.2.1	1550.00	5.00	35.00	0.64	4.38	2.77478705960117	Up	1.150616e-06	7.29446548061604e-06	-	-	-	GO:0050896//response to stimulus	gi|460366353|ref|XP_004229048.1|/5.76948e-93/PREDICTED: universal stress protein A-like protein-like isoform 1 [Solanum lycopersicum]
Solyc03g007650.1.1	822.00	44.79	312.91	11.06	75.39	2.7690217863671	Up	1.056336e-49	3.99683391442155e-48	K09510|1|8e-80|295|gmx:100797487|DnaJ homolog subfamily B member 4	-	GO:0005515//protein binding	GO:0044267//cellular protein metabolic process;GO:0050896//response to stimulus	gi|460376994|ref|XP_004234281.1|/8.90595e-154/PREDICTED: dnaJ homolog subfamily B member 13-like [Solanum lycopersicum]
Solyc09g008370.1.1	1848.00	5.00	35.00	0.54	3.66	2.76081233612057	Up	1.150616e-06	7.29252906822405e-06	-	-	-	-	gi|460402220|ref|XP_004246612.1|/0/PREDICTED: uncharacterized membrane protein YMR155W-like [Solanum lycopersicum]
Solyc04g071990.2.1	4187.00	13.00	90.00	0.61	4.11	2.7522572461188	Up	3.659e-15	4.59298764458465e-14	K12124|1|0.0|1731|vvi:100254197|GIGANTEA	-	-	-	gi|460384263|ref|XP_004237832.1|/0/PREDICTED: protein GIGANTEA-like [Solanum lycopersicum]
Solyc02g081500.2.1	1784.00	11.14	76.98	1.24	8.34	2.74970726305779	Up	5.41214e-13	5.90291651439013e-12	K13417|1|5e-51|200|aly:ARALYDRAFT_899604|somatic embryogenesis receptor kinase 4 [EC:2.7.10.1 2.7.11.1];K13418|3|8e-50|196|rcu:RCOM_0186340|somatic embryogenesis receptor kinase 1 [EC:2.7.10.1 2.7.11.1];K13416|4|1e-49|196|ath:AT4G33430|brassinosteroid insensitive 1-associated receptor kinase 1 [EC:2.7.10.1 2.7.11.1]	-	GO:0004672//protein kinase activity	-	gi|460375964|ref|XP_004233772.1|/0/PREDICTED: protein NSP-INTERACTING KINASE 2-like [Solanum lycopersicum]
Solyc11g011050.1.1	930.00	6.00	41.00	1.30	8.69	2.74084455378595	Up	1.573896e-07	1.09970052677788e-06	K09422|1|7e-85|311|gmx:100800494|myb proto-oncogene protein, plant	GO:0043231//intracellular membrane-bounded organelle	GO:0003676//nucleic acid binding;GO:0001071//nucleic acid binding transcription factor activity	GO:0009725//response to hormone stimulus;GO:0006351//transcription, DNA-dependent	gi|350537595|ref|NP_001234300.1|/1.69738e-130/myb-related transcription factor [Solanum lycopersicum]
Solyc11g008630.1.1	1386.00	76.00	520.00	10.93	72.95	2.73861457713335	Up	3.59432e-80	2.08287354368932e-78	K15400|1|9e-59|226|rcu:RCOM_1447050|omega-hydroxypalmitate O-feruloyl transferase [EC:2.3.1.188]	-	GO:0016747//transferase activity, transferring acyl groups other than amino-acyl groups	-	gi|460409295|ref|XP_004250074.1|/0/PREDICTED: omega-hydroxypalmitate O-feruloyl transferase-like [Solanum lycopersicum]
Solyc10g081740.1.1	1500.00	5.00	34.00	0.66	4.40	2.73696559416621	Up	2.0042e-06	1.23198442327497e-05	K13412|1|0.0|781|rcu:RCOM_0942060|calcium-dependent protein kinase [EC:2.7.11.1]	-	GO:0046872//metal ion binding;GO:0004674//protein serine/threonine kinase activity;GO:0032559	GO:0006464//cellular protein modification process	gi|460407916|ref|XP_004249395.1|/0/PREDICTED: calcium-dependent protein kinase 1-like [Solanum lycopersicum]
Solyc12g009480.1.1	879.00	75.00	510.00	17.27	114.57	2.72988933781475	Up	2.16506e-78	1.23367082338902e-76	-	GO:0043231//intracellular membrane-bounded organelle	GO:0004871//signal transducer activity	GO:0009267//cellular response to starvation	gi|460412665|ref|XP_004251718.1|/1.13582e-149/PREDICTED: SPX domain-containing protein 2-like [Solanum lycopersicum]
Solyc06g069820.2.1	878.00	17.00	115.00	3.92	25.86	2.72179671569505	Up	8.92568e-19	1.33857167085427e-17	-	-	-	-	gi|460391951|ref|XP_004241581.1|/4.63756e-111/PREDICTED: uncharacterized protein LOC101254212 [Solanum lycopersicum]
Solyc03g114580.2.1	1969.00	17.00	115.00	1.71	11.27	2.72041928528632	Up	8.92568e-19	1.3394130106851e-17	K00876|1|1e-17|90.1|mtr:MTR_4g103620|uridine kinase [EC:2.7.1.48]	-	GO:0009975//cyclase activity;GO:0032559;GO:0019206//nucleoside kinase activity	GO:0006164//purine nucleotide biosynthetic process;GO:0009725//response to hormone stimulus;GO:0006796//phosphate-containing compound metabolic process	gi|460380691|ref|XP_004236088.1|/0/PREDICTED: uridine-cytidine kinase C-like [Solanum lycopersicum]
Solyc08g074960.2.1	2002.00	12.00	81.00	1.19	7.80	2.71251255044167	Up	1.330794e-13	1.51949817073171e-12	-	-	-	-	gi|460401055|ref|XP_004246045.1|/0/PREDICTED: uncharacterized protein LOC101262446 [Solanum lycopersicum]
Solyc09g091960.2.1	1615.00	46.00	308.00	5.66	36.94	2.70630990815056	Up	1.41826e-47	5.14604217325228e-46	K10802|1|5e-09|61.2|vcn:VOLCADRAFT_72419|high mobility group protein B1;K09272|2|2e-08|58.9|gmx:100780190|structure-specific recognition protein 1	-	-	-	gi|460404783|ref|XP_004247860.1|/0/PREDICTED: high mobility group B protein 15-like [Solanum lycopersicum]
Solyc01g096150.2.1	1003.00	6.00	40.00	1.20	7.83	2.70597790168252	Up	2.73082e-07	1.86280935714286e-06	-	-	-	-	gi|460368289|ref|XP_004230000.1|/1.27118e-134/PREDICTED: uncharacterized protein LOC101257602 [Solanum lycopersicum]
Solyc01g106310.2.1	422.00	6.00	40.00	3.02	19.62	2.69970458689416	Up	2.73082e-07	1.86227727792059e-06	-	-	-	-	-
Solyc12g006370.1.1	1467.00	52.16	347.00	7.08	45.92	2.69730137659269	Up	2.69212e-53	1.085715625e-51	K13367|1|0.0|765|aly:ARALYDRAFT_486367|non-specific polyamine oxidase [EC:1.5.3.17];K11450|3|1e-60|232|smo:SELMODRAFT_449015|lysine-specific histone demethylase 1 [EC:1.-.-.-]	-	GO:0016647//oxidoreductase activity, acting on the CH-NH group of donors, oxygen as acceptor	GO:0006595//polyamine metabolic process	gi|460412333|ref|XP_004251556.1|/0/PREDICTED: probable polyamine oxidase 2-like [Solanum lycopersicum]
Solyc07g062530.2.1	3357.00	41.43	273.99	2.42	15.62	2.69031550086738	Up	3.24858e-42	1.01385421568627e-40	K01595|1|0.0|1637|vvi:100267525|phosphoenolpyruvate carboxylase [EC:4.1.1.31]	GO:0044424//intracellular part	GO:0046872//metal ion binding;GO:0004611//phosphoenolpyruvate carboxykinase activity;GO:0016628//oxidoreductase activity, acting on the CH-CH group of donors, NAD or NADP as acceptor	GO:0071704;GO:0009060//aerobic respiration;GO:0043648//dicarboxylic acid metabolic process	gi|460397432|ref|XP_004244271.1|/0/PREDICTED: phosphoenolpyruvate carboxylase-like [Solanum lycopersicum]
Solyc01g094170.2.1	2033.00	52.00	344.00	5.06	32.62	2.68854749201757	Up	1.367508e-52	5.4324881031614e-51	K09480|1|0.0|644|gmx:547762|digalactosyldiacylglycerol synthase [EC:2.4.1.241]	GO:0030659//cytoplasmic vesicle membrane;GO:0009527//plastid outer membrane	GO:0035250//UDP-galactosyltransferase activity	GO:0009267//cellular response to starvation;GO:0009247//glycolipid biosynthetic process;GO:0044403//symbiosis, encompassing mutualism through parasitism	gi|460368124|ref|XP_004229919.1|/0/PREDICTED: digalactosyldiacylglycerol synthase 2, chloroplastic-like [Solanum lycopersicum]
Solyc03g115370.2.1	2663.00	26.00	171.00	1.92	12.33	2.68299458368168	Up	8.08902e-27	1.71819708629893e-25	K00901|1|0.0|1124|pop:POPTR_834296|diacylglycerol kinase [EC:2.7.1.107]	-	GO:0046872//metal ion binding;GO:0016301//kinase activity	GO:0007186//G-protein coupled receptor signaling pathway;GO:0006796//phosphate-containing compound metabolic process	gi|460380460|ref|XP_004235974.1|/0/PREDICTED: diacylglycerol kinase 1-like [Solanum lycopersicum]
Solyc07g006670.1.1	1386.00	26.09	171.00	3.75	23.99	2.67747065691019	Up	8.08902e-27	1.7166698e-25	K13065|1|3e-26|117|pop:POPTR_784746|shikimate O-hydroxycinnamoyltransferase [EC:2.3.1.133]	-	GO:0003824//catalytic activity	-	gi|460394866|ref|XP_004243011.1|/0/PREDICTED: vinorine synthase-like [Solanum lycopersicum]
Solyc11g064840.1.1	1170.00	4.00	26.00	0.68	4.34	2.67408839119414	Up	4.5174e-05	0.000228938495011675	-	-	-	-	gi|460410977|ref|XP_004250891.1|/0/PREDICTED: uncharacterized protein LOC101260399 [Solanum lycopersicum]
Solyc08g007210.2.1	1226.00	20.00	130.00	3.26	20.69	2.66598977562893	Up	1.349736e-20	2.21173280713795e-19	K13065|1|1e-09|62.8|ath:AT5G48930|shikimate O-hydroxycinnamoyltransferase [EC:2.3.1.133]	-	GO:0003824//catalytic activity	-	gi|460398011|ref|XP_004244558.1|/0/PREDICTED: uncharacterized protein LOC101261250 [Solanum lycopersicum]
Solyc12g010450.1.1	951.00	24.00	156.02	5.09	32.29	2.66534987953829	Up	1.96603e-24	3.79151585218094e-23	K01090|1|1e-89|328|osa:4341433|protein phosphatase [EC:3.1.3.16]	GO:0043234//protein complex	GO:0004721//phosphoprotein phosphatase activity;GO:0043169//cation binding	GO:0006464//cellular protein modification process	gi|460412779|ref|XP_004251775.1|/4.5392e-171/PREDICTED: probable protein phosphatase 2C 27-like isoform 2 [Solanum lycopersicum]
Solyc11g011340.1.1	1080.00	40.00	260.00	7.44	47.16	2.66418919187173	Up	9.83978e-40	2.90030552469136e-38	K00083|1|2e-137|486|pop:POPTR_667694|cinnamyl-alcohol dehydrogenase [EC:1.1.1.195]	-	GO:0003824//catalytic activity;GO:0046914//transition metal ion binding	GO:0008152//metabolic process	gi|460409528|ref|XP_004250190.1|/0/PREDICTED: 8-hydroxygeraniol dehydrogenase [Solanum lycopersicum]
Solyc11g006290.1.1	792.00	33.00	213.00	8.47	53.36	2.65532479185239	Up	1.075458e-32	2.68583260983264e-31	K09591|1|3e-18|90.1|ppp:PHYPADRAFT_166483|probable steroid reductase DET2 [EC:1.3.99.-]	-	-	-	gi|460408993|ref|XP_004249925.1|/4.63565e-136/PREDICTED: 3-oxo-5-alpha-steroid 4-dehydrogenase 1-like [Solanum lycopersicum]
Solyc02g068110.2.1	768.00	82.00	529.00	21.75	136.86	2.65361354640984	Up	7.87288e-79	4.50755419664269e-77	K11368|1|1e-38|157|vvi:100258382|enhancer of yellow 2 transcription factor	-	-	-	gi|460375006|ref|XP_004233299.1|/1.18093e-48/PREDICTED: enhancer of yellow 2 transcription factor homolog isoform 2 [Solanum lycopersicum]
Solyc04g074000.2.1	3407.00	285.86	1835.33	16.46	103.11	2.64714801667183	Up	1.092514e-268	1.79888081034483e-266	K13420|1|4e-134|478|sbi:SORBI_06g028760|LRR receptor-like serine/threonine-protein kinase FLS2 [EC:2.7.11.1];K08286|5|2e-130|465|ath:AT4G28490|protein-serine/threonine kinase [EC:2.7.11.-]	GO:0016020//membrane	GO:0016301//kinase activity	-	gi|460385667|ref|XP_004238524.1|/0/PREDICTED: probable LRR receptor-like serine/threonine-protein kinase At4g08850-like [Solanum lycopersicum]
Solyc03g116660.2.1	1034.00	5.00	32.00	0.97	6.07	2.64563986406855	Up	6.02114e-06	3.47737584663764e-05	-	GO:0043231//intracellular membrane-bounded organelle	-	-	gi|460380435|ref|XP_004235962.1|/2.04658e-34/PREDICTED: uncharacterized protein LOC101252863 [Solanum lycopersicum]
Solyc10g080020.1.1	1578.00	5.00	32.00	0.63	3.93	2.64110557875869	Up	6.02114e-06	3.47905899080348e-05	-	-	-	-	gi|460407632|ref|XP_004249255.1|/0/PREDICTED: F-box/LRR-repeat protein At5g63520-like [Solanum lycopersicum]
Solyc04g077340.2.1	2549.00	15.00	95.66	1.16	7.21	2.63587445411325	Up	3.34776e-15	4.21115753424658e-14	K13430|1|3e-53|204|zma:100283091|serine/threonine-protein kinase PBS1 [EC:2.7.11.1]	-	GO:0005488//binding;GO:0004672//protein kinase activity	-	gi|460385731|ref|XP_004238555.1|/0/PREDICTED: uncharacterized protein LOC101251977 [Solanum lycopersicum]
Solyc07g006680.1.1	1359.00	104.91	659.00	15.40	94.33	2.61478631677913	Up	9.64872e-97	6.83570296735905e-95	K13065|1|2e-24|111|pop:POPTR_554899|shikimate O-hydroxycinnamoyltransferase [EC:2.3.1.133]	-	GO:0003824//catalytic activity	-	gi|460394161|ref|XP_004242673.1|/0/PREDICTED: vinorine synthase-like [Solanum lycopersicum]
Solyc11g069790.1.1	1767.00	1633.00	10236.00	183.16	1119.85	2.61212912602044	Up	0	0	K04077|1|2e-142|504|cme:CMB021C|chaperonin GroEL	GO:0009536//plastid	GO:0005515//protein binding;GO:0032559	GO:0006457//protein folding	gi|460411525|ref|XP_004251160.1|/0/PREDICTED: ruBisCO large subunit-binding protein subunit alpha, chloroplastic-like [Solanum lycopersicum]
Solyc09g011590.2.1	903.00	43.00	269.00	9.63	58.76	2.60922669271282	Up	3.7683e-40	1.11900699626866e-38	K00799|1|1e-58|224|vvi:100242547|glutathione S-transferase [EC:2.5.1.18]	-	GO:0016765//transferase activity, transferring alkyl or aryl (other than methyl) groups	GO:0006950//response to stress	gi|460401752|ref|XP_004246381.1|/2.18084e-111/PREDICTED: probable glutathione S-transferase-like [Solanum lycopersicum]
Solyc10g076540.1.1	237.00	12.00	75.00	11.59	70.66	2.60801318288418	Up	3.44764e-12	3.55100970664366e-11	-	-	-	-	gi|460402663|ref|XP_004246830.1|/2.63732e-14/PREDICTED: wall-associated receptor kinase 2-like [Solanum lycopersicum]
Solyc06g066180.2.1	1060.00	4.00	25.00	0.76	4.62	2.60382152797247	Up	7.81778e-05	0.00038326385523614	K14491|1|3e-12|70.9|ota:Ot16g01320|two-component response regulator ARR-B family	GO:0043231//intracellular membrane-bounded organelle	GO:0003676//nucleic acid binding	-	gi|460392326|ref|XP_004241767.1|/7.66847e-77/PREDICTED: myb family transcription factor APL-like [Solanum lycopersicum]
Solyc03g119610.1.1	732.00	30.00	187.00	8.37	50.88	2.60379914273401	Up	2.59936e-28	5.74095467160037e-27	-	-	-	-	gi|460380166|ref|XP_004235829.1|/4.30737e-138/PREDICTED: uncharacterized protein LOC101261213 [Solanum lycopersicum]
Solyc11g010420.1.1	708.00	4.00	25.00	1.16	7.05	2.60349845215858	Up	7.81778e-05	0.000383106521962233	-	GO:0042579//microbody	-	-	gi|460409413|ref|XP_004250133.1|/1.99869e-137/PREDICTED: UPF0483 protein CG5412-like [Solanum lycopersicum]
Solyc07g056400.1.1	1452.00	4.00	25.00	0.55	3.34	2.60234457894939	Up	7.81778e-05	0.000383185172449189	K08286|1|3e-89|327|aly:ARALYDRAFT_494187|protein-serine/threonine kinase [EC:2.7.11.-];K08282|5|9e-75|279|ath:AT3G45780|non-specific serine/threonine protein kinase [EC:2.7.11.1]	-	GO:0005488//binding;GO:0004672//protein kinase activity	GO:0009793//embryo development ending in seed dormancy;GO:0060918//auxin transport;GO:0048513//organ development;GO:0009606//tropism	gi|460395254|ref|XP_004243199.1|/0/PREDICTED: protein kinase PINOID 2-like [Solanum lycopersicum]
Solyc03g117840.2.1	822.00	11.00	68.00	2.72	16.38	2.59025680039067	Up	4.18888e-11	4.01805986339896e-10	-	GO:0043231//intracellular membrane-bounded organelle	-	-	gi|224057190|ref|XP_002299164.1|/1.12722e-31/predicted protein [Populus trichocarpa]
Solyc03g007430.2.1	1608.00	66.00	407.00	8.15	49.03	2.58879279716725	Up	2.05542e-59	9.13838966480447e-58	K15119|1|4e-157|553|rcu:RCOM_1580610|solute carrier family 25, member 39/40	GO:0019866//organelle inner membrane;GO:0031224//intrinsic to membrane	GO:0034593//phosphatidylinositol bisphosphate phosphatase activity	GO:0046907//intracellular transport	gi|460376796|ref|XP_004234182.1|/0/PREDICTED: solute carrier family 25 member 39-like [Solanum lycopersicum]
Solyc07g064160.2.1	1585.00	551.00	3384.00	69.06	413.72	2.58273246253641	Up	0	0	K03146|1|3e-150|530|pop:POPTR_568201|thiamine biosynthetic enzyme	GO:0009941//chloroplast envelope	-	GO:0006772//thiamine metabolic process	gi|460397188|ref|XP_004244150.1|/0/PREDICTED: thiamine thiazole synthase 1, chloroplastic-like [Solanum lycopersicum]
Solyc06g009020.2.1	1403.00	562.00	3451.00	79.82	478.08	2.58242986927797	Up	0	0	K00799|1|3e-78|290|vvi:100243577|glutathione S-transferase [EC:2.5.1.18]	-	GO:0016765//transferase activity, transferring alkyl or aryl (other than methyl) groups	GO:0009755//hormone-mediated signaling pathway	gi|460389800|ref|XP_004240536.1|/3.49008e-118/PREDICTED: glutathione S-transferase-like [Solanum lycopersicum]
Solyc07g040680.2.1	1435.00	107.00	657.00	14.85	88.94	2.58236947366338	Up	1.274862e-94	8.77156491354467e-93	-	-	-	-	gi|460396373|ref|XP_004243750.1|/0/PREDICTED: heat shock factor protein HSF30-like [Solanum lycopersicum]
Solyc07g045530.1.1	630.00	7.00	43.00	2.29	13.71	2.58180906768228	Up	1.914326e-07	1.32630682675566e-06	-	-	-	-	gi|359485764|ref|XP_003633331.1|/1.65455e-09/PREDICTED: uncharacterized protein LOC100854493 [Vitis vinifera]
Solyc05g005540.2.1	2168.00	5.25	32.35	0.48	2.87	2.57994442595453	Up	6.02114e-06	3.47821721509799e-05	K14411|1|5e-09|61.6|osa:4348867|RNA-binding protein Musashi	GO:0005576//extracellular region;GO:0030312//external encapsulating structure	-	GO:0003006//developmental process involved in reproduction;GO:0045229//external encapsulating structure organization	gi|75101082|sp|P93218.1|GP3_SOLLC/0/RecName: Full=Polygalacturonase non-catalytic subunit AroGP3; Flags: Precursor
Solyc07g020790.2.1	1918.00	11.00	67.00	1.13	6.74	2.57642581876667	Up	7.15664e-11	6.74022800788955e-10	K08150|1|3e-49|194|gmx:100802679|MFS transporter, SP family, solute carrier family 2 (myo-inositol transporter), member 13	GO:0031224//intrinsic to membrane	GO:0016628//oxidoreductase activity, acting on the CH-CH group of donors, NAD or NADP as acceptor;GO:0022891//substrate-specific transmembrane transporter activity	GO:0008152//metabolic process;GO:0071702	gi|460394704|ref|XP_004242937.1|/0/PREDICTED: probable plastidic glucose transporter 2-like isoform 2 [Solanum lycopersicum]
Solyc02g065610.2.1	1452.00	28.61	174.73	3.92	23.37	2.57573217466762	Up	2.12976e-26	4.42541514360313e-25	-	-	-	-	gi|460375218|ref|XP_004233404.1|/0/PREDICTED: uncharacterized protein LOC101255657 [Solanum lycopersicum]
Solyc09g060100.2.1	1335.00	8.00	49.00	1.20	7.14	2.57288966842058	Up	2.63802e-08	2.00709775334608e-07	-	-	-	-	gi|460403203|ref|XP_004247084.1|/0/PREDICTED: uncharacterized protein LOC101255624 [Solanum lycopersicum]
Solyc01g079590.2.1	1038.00	64.00	389.00	12.40	73.52	2.5677966460148	Up	2.34206e-56	1.00209108422939e-54	-	GO:0031410//cytoplasmic vesicle	-	-	gi|460367080|ref|XP_004229403.1|/7.12809e-120/PREDICTED: transmembrane protein 205-like [Solanum lycopersicum]
Solyc01g006790.2.1	731.00	14.00	85.00	3.91	23.16	2.56639474068188	Up	2.01014e-13	2.26271063177746e-12	-	-	-	-	gi|460366072|ref|XP_004228917.1|/9.13859e-48/PREDICTED: uncharacterized protein LOC101264148 [Solanum lycopersicum]
Solyc07g044990.2.1	982.00	18.00	109.00	3.69	21.82	2.56395838026321	Up	8.22786e-17	1.12059416714204e-15	-	GO:0031410//cytoplasmic vesicle	-	-	gi|460396092|ref|XP_004243613.1|/4.23244e-127/PREDICTED: transmembrane protein 56-B-like isoform 1 [Solanum lycopersicum]
Solyc05g056550.2.1	1421.00	9.00	54.00	1.26	7.38	2.55019708256048	Up	6.2504e-09	5.07061841658172e-08	K14498|1|7e-166|582|gmx:547968|serine/threonine-protein kinase SRK2 [EC:2.7.11.1]	-	GO:0004672//protein kinase activity;GO:0032559	GO:0006464//cellular protein modification process	gi|460387936|ref|XP_004239628.1|/0/PREDICTED: serine/threonine-protein kinase SAPK7-like [Solanum lycopersicum]
Solyc01g111800.2.1	1623.00	5.79	34.25	0.71	4.09	2.52620991343707	Up	2.0042e-06	1.23166731016731e-05	-	GO:0031224//intrinsic to membrane	GO:0005275//amine transmembrane transporter activity	GO:0006865//amino acid transport	gi|460370443|ref|XP_004231062.1|/0/PREDICTED: probable polyamine transporter At1g31830-like [Solanum lycopersicum]
Solyc07g056200.2.1	733.00	26.00	153.00	7.24	41.57	2.52148114554117	Up	1.21591e-22	2.18105569120962e-21	-	-	-	-	gi|460395286|ref|XP_004243215.1|/1.19631e-39/PREDICTED: uncharacterized protein LOC101251005 [Solanum lycopersicum]
Solyc07g045160.2.1	1771.00	32.00	187.96	3.58	20.52	2.5189992383428	Up	3.11864e-27	6.73214556962025e-26	K00850|1|0.0|784|rcu:RCOM_0799050|6-phosphofructokinase [EC:2.7.1.11]	GO:0043234//protein complex	GO:0008443//phosphofructokinase activity;GO:0032559	GO:0006796//phosphate-containing compound metabolic process;GO:0006007//glucose catabolic process	gi|460396065|ref|XP_004243600.1|/0/PREDICTED: 6-phosphofructokinase 3-like isoform 1 [Solanum lycopersicum]
Solyc06g063280.1.1	786.00	14.00	82.00	3.62	20.71	2.51626595113731	Up	9.87666e-13	1.05270204241071e-11	K12135|1|2e-07|54.3|aly:ARALYDRAFT_488429|zinc finger protein CONSTANS	-	GO:0046914//transition metal ion binding;GO:0001071//nucleic acid binding transcription factor activity	GO:0006351//transcription, DNA-dependent	gi|460393326|ref|XP_004242261.1|/1.37929e-124/PREDICTED: uncharacterized protein LOC101262021 [Solanum lycopersicum]
Solyc10g075070.1.1	345.00	205.00	1191.00	128.80	729.93	2.50262552328657	Up	3.82578e-164	4.13305418552036e-162	-	-	GO:0005488//binding	GO:0050896//response to stimulus;GO:0051234//establishment of localization;GO:0010876//lipid localization	gi|460407212|ref|XP_004249048.1|/4.39052e-62/PREDICTED: non-specific lipid-transfer protein 2-like isoform 2 [Solanum lycopersicum]
Solyc02g082690.2.1	3462.00	25.00	145.00	1.42	8.02	2.49771130695024	Up	2.41978e-21	4.09441867469879e-20	K08518|1|2e-97|355|smo:SELMODRAFT_449132|syntaxin-binding protein 5	-	-	-	gi|460373519|ref|XP_004232566.1|/0/PREDICTED: uncharacterized protein LOC101257625 [Solanum lycopersicum]
Solyc02g082100.2.1	3774.00	43.00	246.00	2.23	12.46	2.4821884531037	Up	7.07718e-35	1.85474942371021e-33	K01931|1|8e-29|128|pop:POPTR_879783|protein neuralized [EC:6.3.2.19];K15688|3|6e-06|52.4|bdi:100835811|E3 ubiquitin-protein ligase MUL1 [EC:6.3.2.19]	-	-	-	gi|460373606|ref|XP_004232606.1|/0/PREDICTED: uncharacterized protein LOC101246588 [Solanum lycopersicum]
Solyc05g008960.2.1	2224.00	13.85	79.28	1.23	6.86	2.47955026083357	Up	1.42061e-12	1.49480228074041e-11	K04733|1|2e-53|209|smo:SELMODRAFT_230241|interleukin-1 receptor-associated kinase 4 [EC:2.7.11.1];K00924|3|6e-52|204|ath:AT3G59420|[EC:2.7.1.-]	GO:0016020//membrane	GO:0016301//kinase activity	-	gi|460386432|ref|XP_004238902.1|/0/PREDICTED: probable serine/threonine-protein kinase At1g18390-like [Solanum lycopersicum]
Solyc10g081570.1.1	1206.00	233.00	1331.00	38.66	215.44	2.47837259229044	Up	3.56604e-181	4.23578134328358e-179	-	-	-	-	gi|460407884|ref|XP_004249379.1|/1.31518e-14/PREDICTED: uncharacterized protein LOC101265598 isoform 1 [Solanum lycopersicum]
Solyc06g061280.2.1	1292.00	59.00	337.00	9.12	50.81	2.47800673463297	Up	3.76856e-47	1.34692170658683e-45	K09753|1|1e-35|149|sbi:SORBI_07g021680|cinnamoyl-CoA reductase [EC:1.2.1.44]	-	GO:0005488//binding;GO:0016616//oxidoreductase activity, acting on the CH-OH group of donors, NAD or NADP as acceptor	GO:0008152//metabolic process	gi|460392712|ref|XP_004241958.1|/2.19738e-164/PREDICTED: tetraketide alpha-pyrone reductase 1-like [Solanum lycopersicum]
Solyc03g093180.1.1	675.00	31.00	177.00	9.42	52.46	2.4774188426522	Up	1.754188e-25	3.53428172995781e-24	-	GO:0044439	GO:0005515//protein binding	GO:0007031//peroxisome organization	gi|460378810|ref|XP_004235161.1|/2.58048e-107/PREDICTED: peroxisomal membrane protein 11-4-like [Solanum lycopersicum]
Solyc05g008940.2.1	2359.00	27.00	154.00	2.26	12.55	2.47329268642295	Up	2.40808e-22	4.2777462797619e-21	K04733|1|4e-55|214|smo:SELMODRAFT_230241|interleukin-1 receptor-associated kinase 4 [EC:2.7.11.1];K00924|5|4e-52|204|aly:ARALYDRAFT_313416|[EC:2.7.1.-]	-	GO:0016301//kinase activity	-	gi|460386434|ref|XP_004238903.1|/0/PREDICTED: probable serine/threonine-protein kinase At1g18390-like [Solanum lycopersicum]
Solyc07g042250.2.1	1362.00	370.00	2105.00	54.17	300.63	2.47242298768945	Up	1.283834e-284	2.25378946691176e-282	K04078|1|1e-40|165|vcn:VOLCADRAFT_80038|chaperonin GroES	GO:0044424//intracellular part	GO:0032559	GO:0044267//cellular protein metabolic process	gi|350534934|ref|NP_001234423.1|/2.09249e-136/chaperonin 21 precursor [Solanum lycopersicum]
Solyc03g120990.2.1	2157.00	6.11	34.70	0.56	3.10	2.46876948321663	Up	6.9835e-06	3.99738821625509e-05	K00029|1|0.0|981|vvi:100233075|malate dehydrogenase (oxaloacetate-decarboxylating)(NADP+) [EC:1.1.1.40]	GO:0009536//plastid	GO:0043169//cation binding;GO:0004470//malic enzyme activity;GO:0000166//nucleotide binding	GO:0043648//dicarboxylic acid metabolic process	gi|460379793|ref|XP_004235645.1|/0/PREDICTED: NADP-dependent malic enzyme, chloroplastic-like [Solanum lycopersicum]
Solyc06g035520.2.1	1215.00	6.00	34.00	0.99	5.46	2.46340052084024	Up	6.9835e-06	3.99930588870233e-05	K14493|1|2e-36|151|ppp:PHYPADRAFT_118478|gibberellin receptor GID1 [EC:3.-.-.-]	-	GO:0004091//carboxylesterase activity	-	gi|460390244|ref|XP_004240748.1|/0/PREDICTED: probable carboxylesterase 120-like [Solanum lycopersicum]
Solyc10g008540.2.1	877.00	6.00	34.00	1.39	7.66	2.46225950920145	Up	6.9835e-06	3.99834682254197e-05	-	-	-	-	gi|460405374|ref|XP_004248151.1|/1.59919e-79/PREDICTED: uncharacterized protein LOC101259084 [Solanum lycopersicum]
Solyc02g093180.2.1	1734.00	14.00	79.00	1.60	8.81	2.46107011403305	Up	4.78086e-12	4.88416912708601e-11	K15400|1|2e-23|108|vvi:100245819|omega-hydroxypalmitate O-feruloyl transferase [EC:2.3.1.188];K13065|2|5e-23|107|pop:POPTR_554899|shikimate O-hydroxycinnamoyltransferase [EC:2.3.1.133]	-	GO:0016747//transferase activity, transferring acyl groups other than amino-acyl groups	-	gi|460372074|ref|XP_004231858.1|/0/PREDICTED: uncharacterized acetyltransferase At3g50280-like [Solanum lycopersicum]
Solyc06g074390.2.1	1793.00	5.00	28.00	0.55	3.02	2.45704502580042	Up	5.1966e-05	0.000260484621037161	K13356|1|0.0|677|vvi:100259719|fatty acyl-CoA reductase [EC:1.2.1.-]	GO:0043231//intracellular membrane-bounded organelle	GO:0016620//oxidoreductase activity, acting on the aldehyde or oxo group of donors, NAD or NADP as acceptor	GO:0006633//fatty acid biosynthetic process	gi|460391411|ref|XP_004241314.1|/0/PREDICTED: fatty acyl-CoA reductase 3-like [Solanum lycopersicum]
Solyc01g094910.2.1	2384.00	60.00	337.00	4.96	27.18	2.45413343038052	Up	1.238994e-46	4.3888696958457e-45	K13447|1|2e-19|96.7|bdi:100843653|respiratory burst oxidase [EC:1.6.3.- 1.11.1.-]	GO:0031224//intrinsic to membrane	GO:0046914//transition metal ion binding;GO:0050662//coenzyme binding;GO:0050664//oxidoreductase activity, acting on NAD(P)H, oxygen as acceptor	GO:0008152//metabolic process	gi|350538147|ref|NP_001234329.1|/0/ferric-chelate reductase [Solanum lycopersicum]
Solyc11g008020.1.1	651.00	8.00	45.00	2.53	13.86	2.4537179674429	Up	2.21514e-07	1.52191273381295e-06	K07910|1|4e-82|301|aly:ARALYDRAFT_660194|Ras-related protein Rab-18;K07976|2|4e-82|301|ath:AT5G03530|Rab family, other	GO:0042579//microbody	GO:0032029;GO:0032561//guanyl ribonucleotide binding	GO:0006810//transport;GO:0035556//intracellular signal transduction;GO:0006351//transcription, DNA-dependent	gi|460409208|ref|XP_004250031.1|/1.43955e-120/PREDICTED: ras-related protein RABC2a-like [Solanum lycopersicum]
Solyc10g085010.1.1	564.00	5.00	28.00	1.84	10.04	2.44798159789376	Up	5.1966e-05	0.000260429943324937	-	-	-	-	gi|460408240|ref|XP_004249554.1|/3.5103e-92/PREDICTED: uncharacterized protein LOC101267755 [Solanum lycopersicum]
Solyc06g052010.1.1	1194.00	5.00	28.00	0.84	4.58	2.44688636531818	Up	5.1966e-05	0.000260375288562434	-	-	-	-	gi|460390687|ref|XP_004240959.1|/1.27744e-179/PREDICTED: protein IQ-DOMAIN 14-like [Solanum lycopersicum]
Solyc06g084370.1.1	396.00	14.00	78.00	7.55	41.03	2.44213060468009	Up	8.0591e-12	8.14610552497883e-11	-	-	-	-	gi|460389790|ref|XP_004240531.1|/5.85505e-14/PREDICTED: uncharacterized protein LOC101254903 [Solanum lycopersicum]
Solyc10g006740.2.1	622.00	7.00	39.00	2.32	12.60	2.44122702325971	Up	1.611808e-06	1.00083006501951e-05	-	-	GO:0046872//metal ion binding	-	gi|460405639|ref|XP_004248283.1|/2.50167e-79/PREDICTED: calcium-binding protein PBP1-like [Solanum lycopersicum]
Solyc10g083440.1.1	1344.00	71.00	395.00	10.54	57.19	2.43988803856607	Up	4.90446e-54	2.02234857512953e-52	K12930|1|2e-115|414|pop:POPTR_287596|anthocyanidin 3-O-glucosyltransferase [EC:2.4.1.115];K10757|3|5e-107|386|ath:AT5G17050|flavonol 3-O-glucosyltransferase [EC:2.4.1.91]	-	GO:0035251//UDP-glucosyltransferase activity	-	gi|460408022|ref|XP_004249447.1|/0/PREDICTED: anthocyanidin 3-O-glucosyltransferase-like [Solanum lycopersicum]
Solyc08g060920.2.1	1192.00	167.00	927.00	28.05	151.86	2.43666923733569	Up	2.59008e-124	2.22439424460432e-122	-	-	-	-	gi|350537355|ref|NP_001234034.1|/5.22747e-141/IDS4-like protein [Solanum lycopersicum]
Solyc03g098330.2.1	1527.00	27.00	150.00	3.52	19.05	2.43614366374339	Up	1.929264e-21	3.2853907275321e-20	-	-	-	-	gi|113205424|gb|AAU90341.2|/0/hypothetical protein SDM1_56t00018 [Solanum demissum]
Solyc07g042930.2.1	1506.00	28.00	155.00	3.70	19.97	2.43223715692766	Up	4.67042e-22	8.13914434306569e-21	K09651|1|6e-106|382|vvi:100244285|rhomboid domain-containing protein 1 [EC:3.4.21.-]	GO:0044464//cell part	-	-	gi|460396191|ref|XP_004243662.1|/4.9256e-166/PREDICTED: uncharacterized protein At3g17611-like [Solanum lycopersicum]
Solyc08g068870.2.1	1563.00	169.00	935.00	21.49	115.96	2.43188985063361	Up	4.37226e-125	3.76850929602888e-123	K00924|1|3e-18|91.7|aly:ARALYDRAFT_489138|[EC:2.7.1.-];K08245|3|4e-07|54.7|gmx:547993|phytepsin [EC:3.4.23.40]	-	-	-	gi|460399535|ref|XP_004245294.1|/0/PREDICTED: protein ASPARTIC PROTEASE IN GUARD CELL 1-like [Solanum lycopersicum]
Solyc08g065850.1.1	195.00	70.00	386.00	85.47	459.74	2.42732816681036	Up	1.580746e-52	6.25875800165837e-51	-	-	-	-	-
Solyc11g068730.1.1	1056.00	156.00	860.00	29.69	159.67	2.42704427538309	Up	6.47792e-115	5.13821727574751e-113	K13035|1|5e-175|611|vvi:100250098|beta-cyano-L-alanine hydratase/nitrilase [EC:3.5.5.1 3.5.5.4]	GO:0016020//membrane	GO:0000257//nitrilase activity	GO:0008152//metabolic process	gi|460411360|ref|XP_004251080.1|/0/PREDICTED: bifunctional nitrilase/nitrile hydratase NIT4B-like [Solanum lycopersicum]
Solyc06g066600.2.1	1997.00	63.00	347.00	6.24	33.51	2.42497375234222	Up	2.39452e-47	8.62280015082956e-46	K08150|1|9e-53|206|gmx:100802679|MFS transporter, SP family, solute carrier family 2 (myo-inositol transporter), member 13;K08145|4|8e-49|193|smo:SELMODRAFT_437958|MFS transporter, SP family, solute carrier family 2 (facilitated glucose transporter), member 8	GO:0031224//intrinsic to membrane	GO:0016491//oxidoreductase activity;GO:0022857//transmembrane transporter activity	GO:0006810//transport	gi|460392266|ref|XP_004241738.1|/0/PREDICTED: probable plastidic glucose transporter 3-like isoform 1 [Solanum lycopersicum]
Solyc10g054910.1.1	519.00	16.00	88.00	6.43	34.50	2.42370571922495	Up	4.59794e-13	5.04716402298851e-12	K01802|1|1e-72|270|ath:AT2G21130|peptidylprolyl isomerase [EC:5.2.1.8]	GO:0044424//intracellular part	GO:0005488//binding;GO:0016859//cis-trans isomerase activity	GO:0044267//cellular protein metabolic process	gi|460406451|ref|XP_004248678.1|/3.29637e-88/PREDICTED: peptidyl-prolyl cis-trans isomerase-like [Solanum lycopersicum]
Solyc10g085400.1.1	954.00	12.00	66.00	2.54	13.62	2.42282630123991	Up	4.03808e-10	3.5919955290611e-09	-	GO:0009536//plastid	GO:0016881//acid-amino acid ligase activity	-	gi|460408242|ref|XP_004249555.1|/6.0148e-139/PREDICTED: uncharacterized protein LOC101268046 [Solanum lycopersicum]
Solyc10g077100.1.1	1377.00	12.00	66.00	1.74	9.32	2.42124264880555	Up	4.03808e-10	3.59065772811918e-09	-	-	-	-	gi|224139660|ref|XP_002323216.1|/1.47474e-129/predicted protein [Populus trichocarpa]
Solyc04g074030.2.1	2994.00	59.69	326.90	3.92	20.93	2.4166467521405	Up	1.128952e-44	3.81240862800566e-43	K00924|1|7e-123|440|ath:AT5G25930|[EC:2.7.1.-]	GO:0016020//membrane	GO:0016301//kinase activity	-	gi|460385667|ref|XP_004238524.1|/0/PREDICTED: probable LRR receptor-like serine/threonine-protein kinase At4g08850-like [Solanum lycopersicum]
Solyc07g052610.2.1	897.00	38.00	208.00	8.57	45.75	2.41640463394627	Up	6.98768e-29	1.56355070290534e-27	-	-	GO:0005488//binding	GO:0009987//cellular process	gi|460395770|ref|XP_004243454.1|/1.81676e-126/PREDICTED: cyclin-U1-1-like [Solanum lycopersicum]
Solyc10g075110.1.1	345.00	19.00	104.00	11.94	63.74	2.41639618251305	Up	3.76894e-15	4.71858639223912e-14	-	-	GO:0005488//binding	GO:0050896//response to stimulus;GO:0051234//establishment of localization;GO:0010876//lipid localization	gi|350538169|ref|NP_001234074.1|/2.41475e-52/non-specific lipid-transfer protein 1 precursor [Solanum lycopersicum]
Solyc01g095460.2.1	1840.00	106.00	580.00	11.41	60.89	2.4159065213159	Up	1.130368e-77	6.35000847058823e-76	K09060|1|3e-138|490|vvi:100248302|plant G-box-binding factor	-	GO:0003677//DNA binding	GO:0006351//transcription, DNA-dependent	gi|460368235|ref|XP_004229973.1|/0/PREDICTED: transcriptional activator TAF-1-like isoform 1 [Solanum lycopersicum]
Solyc06g072330.2.1	548.00	13.00	71.00	4.93	26.26	2.41320736451498	Up	9.5809e-11	8.92485319937573e-10	K09539|1|1e-39|160|pop:POPTR_739338|DnaJ homolog subfamily C member 19	GO:0043231//intracellular membrane-bounded organelle	GO:0005515//protein binding	-	gi|460391730|ref|XP_004241472.1|/1.43606e-55/PREDICTED: mitochondrial import inner membrane translocase subunit TIM14-1-like [Solanum lycopersicum]
Solyc03g112160.2.1	1161.00	18.00	98.00	3.11	16.50	2.40747953900258	Up	2.63522e-14	3.12082725694444e-13	-	-	-	-	gi|460381055|ref|XP_004236268.1|/9.18106e-127/PREDICTED: protein DEHYDRATION-INDUCED 19 homolog 5-like isoform 1 [Solanum lycopersicum]
Solyc12g019740.1.1	900.00	469.00	2550.00	105.39	558.92	2.4069038179145	Up	0	0	K10610|1|2e-23|107|ota:Ot10g03450|DNA damage-binding protein 1;K03671|2|9e-08|55.8|rcu:RCOM_1595970|thioredoxin 1	GO:0009941//chloroplast envelope;GO:0009532//plastid stroma	GO:0016667//oxidoreductase activity, acting on a sulfur group of donors	-	gi|460413245|ref|XP_004252003.1|/4.35366e-144/PREDICTED: thioredoxin-like 1-1, chloroplastic-like [Solanum lycopersicum]
Solyc01g095030.2.1	1545.00	360.00	1951.00	46.32	244.85	2.40219103760689	Up	3.07884e-255	4.83600690789474e-253	K12134|1|6e-27|120|aly:ARALYDRAFT_904154|circadian clock associated 1;K12133|3|7e-26|117|ath:AT1G01060|LATE ELONGATED HYPOCOTYL;K14491|5|3e-06|52.0|rcu:RCOM_1180150|two-component response regulator ARR-B family	-	-	GO:0009725//response to hormone stimulus;GO:0006970//response to osmotic stress;GO:0010038//response to metal ion	gi|460368120|ref|XP_004229917.1|/0/PREDICTED: transcription factor ASG4-like [Solanum lycopersicum]
Solyc03g078360.1.1	2379.00	16.00	87.00	1.33	7.03	2.40209844357135	Up	7.71804e-13	8.30785414788097e-12	K13417|1|1e-47|189|ath:AT2G13790|somatic embryogenesis receptor kinase 4 [EC:2.7.10.1 2.7.11.1];K13416|2|1e-47|189|ath:AT4G33430|brassinosteroid insensitive 1-associated receptor kinase 1 [EC:2.7.10.1 2.7.11.1];K04733|5|4e-47|188|aly:ARALYDRAFT_916421|interleukin-1 receptor-associated kinase 4 [EC:2.7.11.1]	-	GO:0016740//transferase activity	-	gi|460378631|ref|XP_004235072.1|/0/PREDICTED: G-type lectin S-receptor-like serine/threonine-protein kinase RLK1-like [Solanum lycopersicum]
Solyc08g079900.1.1	2247.00	62.73	338.41	5.51	28.99	2.39543110949024	Up	7.6856e-46	2.67483527696793e-44	K08653|1|2e-06|53.1|olu:OSTLU_40456|membrane-bound transcription factor site-1 protease [EC:3.4.21.112]	-	GO:0005515//protein binding;GO:0004175//endopeptidase activity	GO:0019538//protein metabolic process;GO:0044092//negative regulation of molecular function	gi|460400304|ref|XP_004245675.1|/0/PREDICTED: pathogenesis related protein P69G [Solanum lycopersicum]
Solyc04g064660.1.1	1587.00	5.00	27.00	0.63	3.30	2.3890422907459	Up	8.81296e-05	0.000428009397884459	K15078|1|6e-88|323|vvi:100250139|structure-specific endonuclease subunit SLX1 [EC:3.6.1.-];K15271|3|4e-77|287|rcu:RCOM_1095670|ATP-dependent DNA helicase HFM1/MER3 [EC:3.6.4.12];K03798|5|3e-57|221|rcu:RCOM_0340700|cell division protease FtsH [EC:3.4.24.-]	-	-	-	gi|460384114|ref|XP_004237759.1|/0/PREDICTED: pentatricopeptide repeat-containing protein At3g21470-like [Solanum lycopersicum]
Solyc12g006770.1.1	252.00	16.00	85.84	14.38	75.26	2.38781961362858	Up	2.16374e-12	2.25389583333333e-11	-	-	-	-	-
Solyc05g015800.2.1	1518.00	22.00	117.83	2.88	15.06	2.38658105322962	Up	1.46186e-16	1.96852270163565e-15	K15400|1|3e-65|247|pop:POPTR_797957|omega-hydroxypalmitate O-feruloyl transferase [EC:2.3.1.188]	-	GO:0016746//transferase activity, transferring acyl groups	-	gi|460387118|ref|XP_004239236.1|/0/PREDICTED: benzyl alcohol O-benzoyltransferase-like [Solanum lycopersicum]
Solyc12g100120.1.1	2598.00	51.00	272.00	3.86	20.11	2.38124032903727	Up	1.203988e-36	3.35808568925234e-35	K09955|1|0.0|1317|vvi:100246702|hypothetical protein	GO:0005618//cell wall;GO:0043231//intracellular membrane-bounded organelle	-	-	gi|460414999|ref|XP_004252848.1|/0/PREDICTED: uncharacterized protein LOC101244563 [Solanum lycopersicum]
Solyc01g100020.2.1	3603.00	8.00	43.00	0.44	2.28	2.37345839552744	Up	6.30828e-07	4.11615701011205e-06	K01115|1|0.0|1481|vvi:100261987|phospholipase D [EC:3.1.4.4]	-	GO:0016491//oxidoreductase activity;GO:0004620//phospholipase activity	GO:0008152//metabolic process;GO:0048513//organ development;GO:0009267//cellular response to starvation	gi|460370904|ref|XP_004231288.1|/0/PREDICTED: phospholipase D p1-like [Solanum lycopersicum]
Solyc01g096320.2.1	1190.00	169.00	897.00	28.43	147.20	2.37229166726685	Up	1.233032e-116	9.97919966101695e-115	K09338|1|2e-41|168|aly:ARALYDRAFT_486694|homeobox-leucine zipper protein	GO:0043231//intracellular membrane-bounded organelle	-	GO:0009725//response to hormone stimulus;GO:0006355//regulation of transcription, DNA-dependent;GO:0006970//response to osmotic stress	gi|460368324|ref|XP_004230017.1|/2.52688e-103/PREDICTED: homeobox-leucine zipper protein ATHB-7-like isoform 2 [Solanum lycopersicum]
Solyc06g060560.2.1	971.00	62.00	328.00	12.87	66.43	2.36782286085801	Up	1.279812e-43	4.17425020491803e-42	-	-	-	-	gi|460392820|ref|XP_004242011.1|/1.82054e-90/PREDICTED: uncharacterized protein At4g22758-like [Solanum lycopersicum]
Solyc11g005340.1.1	771.00	7.00	37.00	1.85	9.53	2.36495094339363	Up	4.58512e-06	2.69232021642892e-05	-	GO:0009536//plastid	-	-	gi|460408876|ref|XP_004249867.1|/4.13453e-126/PREDICTED: probable plastid-lipid-associated protein 7, chloroplastic-like [Solanum lycopersicum]
Solyc01g006780.2.1	619.00	9.00	47.00	3.00	15.27	2.34766565630097	Up	2.46336e-07	1.68566122098022e-06	-	-	-	-	-
Solyc11g006300.1.1	819.00	37.00	192.00	9.17	46.44	2.34037433327051	Up	7.9862e-26	1.62134800170068e-24	K09591|1|3e-16|84.0|ppp:PHYPADRAFT_166483|probable steroid reductase DET2 [EC:1.3.99.-];K10258|2|6e-16|82.8|cme:CMD146C|enoyl reductase [EC:1.3.1.-];K12345|5|3e-13|73.9|vvi:100243811|3-oxo-5-alpha-steroid 4-dehydrogenase 3 [EC:1.3.99.5]	GO:0009526//plastid envelope	-	-	gi|460408995|ref|XP_004249926.1|/3.84645e-149/PREDICTED: very-long-chain enoyl-CoA reductase-like [Solanum lycopersicum]
Solyc05g008980.2.1	2030.00	14.34	74.68	1.40	7.09	2.34035880029455	Up	6.3878e-11	6.0399495049505e-10	K04733|1|3e-52|205|smo:SELMODRAFT_159261|interleukin-1 receptor-associated kinase 4 [EC:2.7.11.1];K00924|3|1e-51|202|ath:AT3G59420|[EC:2.7.1.-]	-	GO:0004672//protein kinase activity	-	gi|460387488|ref|XP_004239409.1|/0/PREDICTED: probable serine/threonine-protein kinase At1g18390-like [Solanum lycopersicum]
Solyc04g009050.2.1	2029.00	82.00	425.00	7.99	40.38	2.3373735024035	Up	3.16644e-55	1.33331137566138e-53	-	-	-	-	gi|460382241|ref|XP_004236848.1|/0/PREDICTED: uncharacterized protein LOC101266410 [Solanum lycopersicum]
Solyc08g079830.2.1	1181.00	58.00	300.00	9.83	49.62	2.33565841355185	Up	2.11866e-39	6.20650398773006e-38	K04569|1|4e-110|396|gmx:547617|copper chaperone for superoxide dismutase	GO:0009536//plastid	GO:0016531//copper chaperone activity	GO:0006812//cation transport;GO:0072593//reactive oxygen species metabolic process	gi|460400316|ref|XP_004245681.1|/4.80911e-147/PREDICTED: copper chaperone for superoxide dismutase isoform 1 [Solanum lycopersicum]
Solyc07g054760.1.1	252.00	29.00	150.00	26.07	131.51	2.33471001800967	Up	1.89765e-20	3.09047706343793e-19	-	-	-	GO:0006950//response to stress	gi|460395478|ref|XP_004243310.1|/5.92976e-43/PREDICTED: uncharacterized protein LOC101254813 [Solanum lycopersicum]
Solyc06g069790.2.1	520.00	12.00	62.00	4.81	24.26	2.33447075135047	Up	3.17962e-09	2.63222702843273e-08	-	-	-	-	gi|460391953|ref|XP_004241582.1|/3.7399e-52/PREDICTED: gibberellin-regulated protein 6-like [Solanum lycopersicum]
Solyc04g074050.2.1	2684.00	26.24	134.94	1.92	9.65	2.32942263143429	Up	2.25446e-18	3.312322e-17	K08286|1|2e-90|332|ath:AT4G28490|protein-serine/threonine kinase [EC:2.7.11.-];K00924|4|4e-90|331|aly:ARALYDRAFT_473063|[EC:2.7.1.-]	-	GO:0003824//catalytic activity	-	gi|460385671|ref|XP_004238525.1|/0/PREDICTED: probable LRR receptor-like serine/threonine-protein kinase At4g08850-like [Solanum lycopersicum]
Solyc06g005910.2.1	1539.00	27.00	139.00	3.49	17.51	2.32688014222391	Up	5.42676e-19	8.24197805343511e-18	K07375|1|0.0|833|vvi:100247828|tubulin beta	GO:0043234//protein complex;GO:0015630//microtubule cytoskeleton	GO:0017111//nucleoside-triphosphatase activity;GO:0032561//guanyl ribonucleotide binding	GO:0043623//cellular protein complex assembly;GO:0009207;GO:0006970//response to osmotic stress;GO:0007017//microtubule-based process	gi|460389502|ref|XP_004240391.1|/0/PREDICTED: tubulin beta-1 chain-like [Solanum lycopersicum]
Solyc12g015820.1.1	513.00	18.37	94.52	7.48	37.52	2.32654965262774	Up	2.05698e-13	2.3143448397738e-12	K03517|1|6e-13|71.6|aly:ARALYDRAFT_918030|quinolinate synthase [EC:2.5.1.72]	GO:0009532//plastid stroma	GO:0030234//enzyme regulator activity	GO:0031163	gi|460413120|ref|XP_004251943.1|/6.48014e-53/PREDICTED: sufE-like protein, chloroplastic-like [Solanum lycopersicum]
Solyc04g076660.2.1	2125.00	7.00	36.00	0.65	3.26	2.32636034120262	Up	7.6911e-06	4.3730653131698e-05	-	-	GO:0005488//binding;GO:0003824//catalytic activity	GO:0044238//primary metabolic process	gi|460384646|ref|XP_004238021.1|/0/PREDICTED: rhamnogalacturonate lyase B-like [Solanum lycopersicum]
Solyc03g120260.2.1	1103.00	14.00	72.00	2.55	12.78	2.32531868408814	Up	1.777374e-10	1.62336665072686e-09	K05236|1|3e-47|187|osa:4346440|coatomer protein complex, subunit alpha (xenin)	GO:0030120//vesicle coat	GO:0004683//calmodulin-dependent protein kinase activity	GO:0015031//protein transport	gi|460379915|ref|XP_004235705.1|/1.65099e-170/PREDICTED: coatomer subunit beta'-2-like [Solanum lycopersicum]
Solyc02g062580.2.1	1133.00	23.00	118.00	4.07	20.37	2.32334528069964	Up	2.69586e-16	3.58571908077994e-15	K07252|1|1e-21|102|cre:CHLREDRAFT_194530|dolichyldiphosphatase [EC:3.6.1.43]	-	-	-	gi|460375477|ref|XP_004233532.1|/1.75577e-98/PREDICTED: uncharacterized protein LOC101244637 [Solanum lycopersicum]
Solyc08g075540.2.1	1482.00	235.00	1205.00	31.55	157.81	2.3224767176754	Up	3.61104e-152	3.73218961038961e-150	K00540|1|6e-135|479|ath:AT3G22370|[EC:1.-.-.-]	GO:0019866//organelle inner membrane;GO:0043231//intracellular membrane-bounded organelle;GO:0031224//intrinsic to membrane	GO:0043169//cation binding;GO:0016682//oxidoreductase activity, acting on diphenols and related substances as donors, oxygen as acceptor	GO:0051234//establishment of localization;GO:0032501//multicellular organismal process;GO:0006950//response to stress;GO:0007165//signal transduction;GO:0015980//energy derivation by oxidation of organic compounds	gi|350539075|ref|NP_001234117.1|/0/alternative oxidase 1a [Solanum lycopersicum]
Solyc05g053890.1.1	1680.00	19.00	97.00	2.24	11.17	2.31805854842571	Up	1.359442e-13	1.55072516722408e-12	K13496|1|1e-51|202|ath:AT2G36780|UDP-glucosyl transferase 73C [EC:2.4.1.-]	-	GO:0016757//transferase activity, transferring glycosyl groups	-	gi|460389123|ref|XP_004240208.1|/0/PREDICTED: UDP-glycosyltransferase 72B1-like [Solanum lycopersicum]
Solyc03g006260.2.1	2200.00	16.00	82.00	1.44	7.18	2.31791503238074	Up	1.0024e-11	1.00260997067449e-10	-	-	-	-	gi|460376116|ref|XP_004233846.1|/0/PREDICTED: uncharacterized protein LOC101251749 [Solanum lycopersicum]
Solyc03g031620.2.1	1721.00	29.00	147.98	3.34	16.63	2.31586816081322	Up	8.65162e-20	1.37065313536828e-18	K05907|1|0.0|669|ath:AT4G21990|adenylyl-sulfate reductase (glutathione) [EC:1.8.4.9]	GO:0009536//plastid	GO:0016671//oxidoreductase activity, acting on a sulfur group of donors, disulfide as acceptor	GO:0000097//sulfur amino acid biosynthetic process;GO:0019725//cellular homeostasis	gi|460377382|ref|XP_004234472.1|/0/PREDICTED: 5'-adenylylsulfate reductase 3, chloroplastic-like [Solanum lycopersicum]
Solyc12g005980.1.1	1839.00	207.00	1052.00	22.29	110.50	2.3095778479064	Up	3.33568e-132	3.02811254752852e-130	-	-	-	-	gi|460412279|ref|XP_004251529.1|/0/PREDICTED: uncharacterized protein LOC101252149 [Solanum lycopersicum]
Solyc02g077040.2.1	1268.00	131.00	664.00	20.64	102.07	2.30604402157531	Up	6.10928e-84	3.80833054830287e-82	K01365|1|3e-97|353|rcu:RCOM_1014640|cathepsin L [EC:3.4.22.15]	-	GO:0004175//endopeptidase activity	GO:0019538//protein metabolic process	gi|350535639|ref|NP_001233949.1|/0/phytophthora-inhibited protease 1 [Solanum lycopersicum]
Solyc12g043120.1.1	2541.00	794.53	4027.31	61.58	304.46	2.30571892659749	Up	0	0	K09489|1|0.0|1334|rcu:RCOM_0980870|heat shock 70kDa protein 4	GO:0043231//intracellular membrane-bounded organelle;GO:0016020//membrane;GO:0030312//external encapsulating structure	GO:0016628//oxidoreductase activity, acting on the CH-CH group of donors, NAD or NADP as acceptor;GO:0032559	GO:0006950//response to stress;GO:0008152//metabolic process;GO:0010038//response to metal ion	gi|460413941|ref|XP_004252333.1|/0/PREDICTED: heat shock 70 kDa protein 15-like [Solanum lycopersicum]
Solyc07g007270.2.1	871.00	51.00	257.00	11.86	58.29	2.2971443917605	Up	2.39366e-33	6.07318092454835e-32	-	-	-	-	gi|460394246|ref|XP_004242715.1|/1.91442e-48/PREDICTED: uncharacterized protein LOC101253390 [Solanum lycopersicum]
Solyc09g007760.2.1	1546.00	198.57	988.81	25.53	124.01	2.28019101943761	Up	1.439604e-122	1.22315108540925e-120	K09872|1|2e-138|491|rcu:RCOM_1356060|aquaporin PIP	GO:0031224//intrinsic to membrane	-	GO:0006810//transport	gi|460408108|ref|XP_004249489.1|/4.79177e-140/PREDICTED: aquaporin PIP2-1-like [Solanum lycopersicum]
Solyc03g111100.1.1	933.00	64.00	318.00	13.85	67.14	2.277286560761	Up	1.812532e-40	5.41604524405507e-39	-	-	-	-	gi|460381214|ref|XP_004236347.1|/1.75779e-143/PREDICTED: uncharacterized protein LOC101267981 [Solanum lycopersicum]
Solyc08g077980.2.1	1135.00	323.00	1600.00	57.06	275.71	2.27259994280504	Up	3.20518e-196	4.04887156084656e-194	-	GO:0031224//intrinsic to membrane;GO:0043231//intracellular membrane-bounded organelle;GO:0012505//endomembrane system	GO:0005488//binding	GO:0006631//fatty acid metabolic process;GO:0043066//negative regulation of apoptotic process;GO:0006950//response to stress;GO:0006984//ER-nucleus signaling pathway	gi|350535435|ref|NP_001234450.1|/7.6286e-110/Bax inhibitor [Solanum lycopersicum]
Solyc07g049530.2.1	1519.00	305.89	1513.05	40.05	193.21	2.27029561815094	Up	7.33788e-186	8.98419923076923e-184	K05933|1|9e-145|511|pop:POPTR_568162|aminocyclopropanecarboxylate oxidase [EC:1.14.17.4]	-	GO:0043169//cation binding;GO:0019842//vitamin binding;GO:0016641//oxidoreductase activity, acting on the CH-NH2 group of donors, oxygen as acceptor	GO:0006950//response to stress;GO:0003006//developmental process involved in reproduction;GO:0009692	gi|398992|sp|P05116.2|ACCO1_SOLLC/2.15948e-169/RecName: Full=1-aminocyclopropane-1-carboxylate oxidase 1; Short=ACC oxidase 1; AltName: Full=Ethylene-forming enzyme; Short=EFE; AltName: Full=Protein pTOM 13
Solyc12g005730.1.1	1440.00	13.00	64.00	1.80	8.63	2.26136365284928	Up	3.43594e-09	2.83949697127034e-08	-	-	-	-	gi|460412236|ref|XP_004251508.1|/0/PREDICTED: uncharacterized protein LOC101245623 [Solanum lycopersicum]
Solyc09g005000.1.1	2025.00	20.00	98.00	1.95	9.33	2.25840295710215	Up	2.43448e-13	2.72367432052484e-12	K04733|1|2e-58|225|smo:SELMODRAFT_159261|interleukin-1 receptor-associated kinase 4 [EC:2.7.11.1];K13417|3|6e-55|214|aly:ARALYDRAFT_899604|somatic embryogenesis receptor kinase 4 [EC:2.7.10.1 2.7.11.1];K13416|4|1e-54|213|rcu:RCOM_1534760|brassinosteroid insensitive 1-associated receptor kinase 1 [EC:2.7.10.1 2.7.11.1]	-	GO:0004674//protein serine/threonine kinase activity;GO:0000166//nucleotide binding	GO:0009987//cellular process	gi|460402568|ref|XP_004246783.1|/0/PREDICTED: lectin-domain containing receptor kinase VI.3-like [Solanum lycopersicum]
Solyc09g064820.1.1	819.00	10.00	49.00	2.48	11.85	2.25647503339875	Up	2.65236e-07	1.8129142570856e-06	-	-	-	-	gi|460403334|ref|XP_004247146.1|/3.6169e-131/PREDICTED: EID1-like F-box protein 3-like [Solanum lycopersicum]
Solyc12g005760.1.1	801.00	82.00	401.00	20.81	99.27	2.25408082729836	Up	5.26916e-50	2.00320374203822e-48	-	-	GO:0005488//binding	GO:0006996//organelle organization	gi|460412238|ref|XP_004251509.1|/3.96354e-135/PREDICTED: peroxisome biogenesis protein 22-like [Solanum lycopersicum]
Solyc09g007320.2.1	2447.00	86.00	419.00	6.93	32.91	2.24759876898714	Up	4.99796e-52	1.97233545454545e-50	K15336|1|4e-29|128|vvi:100259391|tRNA (cytosine38-C5)-methyltransferase [EC:2.1.1.204]	GO:0009532//plastid stroma	-	GO:0006396//RNA processing	gi|297741482|emb|CBI32614.3|/0/unnamed protein product [Vitis vinifera]
Solyc10g080840.1.1	1530.00	128.00	623.00	16.63	78.97	2.24751652173809	Up	1.777448e-76	9.73315848623853e-75	K00517|1|2e-115|414|ath:AT5G52320|[EC:1.14.-.-];K15405|3|3e-111|400|aly:ARALYDRAFT_474859|cytochrome P450, family 96, subfamily A, polypeptide 15 (midchain alkane hydroxylase);K15402|4|6e-102|369|rcu:RCOM_1376710|cytochrome P450, family 86, subfamily B, polypeptide 1 (fatty acid omega-hydroxylase) [EC:1.14.-.-]	-	GO:0046872//metal ion binding;GO:0016491//oxidoreductase activity	-	gi|460407752|ref|XP_004249314.1|/0/PREDICTED: cytochrome P450 86B1-like [Solanum lycopersicum]
Solyc01g099800.2.1	747.00	22.00	107.00	6.01	28.50	2.24552502322828	Up	2.29692e-14	2.73374700897308e-13	-	-	-	-	-
Solyc09g011600.2.1	1033.00	73.00	354.00	14.22	67.24	2.24139825961675	Up	4.7259e-44	1.56275432825485e-42	K00799|1|6e-64|242|vvi:100242547|glutathione S-transferase [EC:2.5.1.18]	-	GO:0016765//transferase activity, transferring alkyl or aryl (other than methyl) groups	GO:0006950//response to stress;GO:0009755//hormone-mediated signaling pathway	gi|350536817|ref|NP_001234778.1|/6.17341e-124/glutathione S-transferase-like protein [Solanum lycopersicum]
Solyc07g053200.2.1	696.00	6.00	29.00	1.76	8.32	2.24100809950379	Up	9.3873e-05	0.00045442373783455	-	-	-	-	gi|460395696|ref|XP_004243417.1|/5.30259e-103/PREDICTED: universal stress protein A-like protein-like isoform 2 [Solanum lycopersicum]
Solyc03g111800.2.1	2170.00	73.00	353.00	6.64	31.33	2.23828962302413	Up	7.74978e-44	2.54156589972527e-42	K00924|1|2e-46|185|ath:AT1G28440|[EC:2.7.1.-]	GO:0016020//membrane	GO:0004672//protein kinase activity	GO:0006952//defense response;GO:0008219//cell death;GO:0051093//negative regulation of developmental process;GO:0050794//regulation of cellular process	gi|460381109|ref|XP_004236295.1|/0/PREDICTED: leucine-rich repeat receptor-like serine/threonine/tyrosine-protein kinase SOBIR1-like [Solanum lycopersicum]
Solyc12g014470.1.1	1008.00	30.00	145.00	5.99	28.25	2.23762295940113	Up	6.9141e-19	1.04543468967701e-17	K03687|1|1e-72|271|vvi:100252150|molecular chaperone GrpE	GO:0044429//mitochondrial part	GO:0030554//adenyl nucleotide binding;GO:0046914//transition metal ion binding;GO:0042802//identical protein binding	GO:0044267//cellular protein metabolic process	gi|460413059|ref|XP_004251913.1|/4.38019e-159/PREDICTED: grpE protein homolog, mitochondrial-like isoform 1 [Solanum lycopersicum]
Solyc03g120390.2.1	1111.00	12.00	58.00	2.17	10.22	2.23562824849314	Up	2.40978e-08	1.84225096061479e-07	K14484|1|2e-53|207|ath:AT1G04250|auxin-responsive protein IAA	GO:0043231//intracellular membrane-bounded organelle	GO:0005515//protein binding	GO:0009755//hormone-mediated signaling pathway	gi|365818539|gb|AEX00358.1|/3.285e-142/IAA15 [Solanum lycopersicum]
Solyc11g011440.1.1	1299.00	537.00	2591.00	82.55	388.50	2.23457447838181	Up	0	0	K00924|1|1e-24|112|ath:AT5G22850|[EC:2.7.1.-]	-	GO:0004175//endopeptidase activity	GO:0019538//protein metabolic process	gi|460409546|ref|XP_004250199.1|/0/PREDICTED: aspartic proteinase PCS1-like [Solanum lycopersicum]
Solyc05g010180.2.1	1926.00	37.00	178.00	3.80	17.84	2.23104429158936	Up	8.90054e-23	1.61107196739955e-21	K09835|1|1e-47|189|aly:ARALYDRAFT_470704|prolycopene isomerase [EC:5.2.1.13]	GO:0009536//plastid	GO:0016627//oxidoreductase activity, acting on the CH-CH group of donors	GO:0008152//metabolic process	gi|460386601|ref|XP_004238986.1|/0/PREDICTED: prolycopene isomerase, chloroplastic-like [Solanum lycopersicum]
Solyc01g087470.2.1	1471.00	80.00	383.00	10.82	50.54	2.22372516511796	Up	4.63562e-47	1.65434121823617e-45	K09571|1|6e-21|100|pop:POPTR_711545|FK506-binding protein 4/5 [EC:5.2.1.8]	-	-	GO:0044267//cellular protein metabolic process	gi|460367562|ref|XP_004229642.1|/7.55465e-180/PREDICTED: peptidyl-prolyl cis-trans isomerase FKBP42-like isoform 2 [Solanum lycopersicum]
Solyc04g080790.2.1	2229.00	41.00	196.00	3.63	16.93	2.22154051989989	Up	8.19604e-25	1.61186536243822e-23	-	-	-	-	gi|460385145|ref|XP_004238265.1|/0/PREDICTED: BEL1-like homeodomain protein 3-like [Solanum lycopersicum]
Solyc02g087040.1.1	1173.00	13.00	62.00	2.22	10.33	2.21820867251495	Up	9.35842e-09	7.45022599199733e-08	K05283|1|1e-14|79.3|aly:ARALYDRAFT_354960|phosphatidylinositol glycan, class W [EC:2.3.-.-];K15692|2|9e-09|59.7|ppp:PHYPADRAFT_16563|E3 ubiquitin-protein ligase RNF13 [EC:6.3.2.19];K13148|4|3e-08|58.2|rcu:RCOM_0598050|integrator complex subunit 11 [EC:3.1.27.-]	-	GO:0046872//metal ion binding	-	gi|460372947|ref|XP_004232284.1|/8.93899e-170/PREDICTED: RING-H2 finger protein ATL46-like [Solanum lycopersicum]
Solyc01g086940.2.1	1093.00	14.34	68.19	2.63	12.22	2.21610958052643	Up	1.341454e-09	1.14382908035714e-08	-	-	-	-	gi|460367499|ref|XP_004229611.1|/0/PREDICTED: uncharacterized protein At5g08430-like [Solanum lycopersicum]
Solyc01g104750.2.1	1567.00	20.00	95.00	2.54	11.75	2.2097603546802	Up	1.083582e-12	1.15184863089938e-11	-	-	-	-	gi|460369484|ref|XP_004230592.1|/0/PREDICTED: auxin-induced protein 5NG4-like [Solanum lycopersicum]
Solyc07g021620.1.1	1401.00	19.00	90.00	2.70	12.49	2.20974216455713	Up	4.53544e-12	4.63940145672665e-11	K15078|1|2e-64|244|vvi:100250139|structure-specific endonuclease subunit SLX1 [EC:3.6.1.-];K03798|2|1e-30|132|rcu:RCOM_0340700|cell division protease FtsH [EC:3.4.24.-];K15271|4|3e-29|127|rcu:RCOM_1095670|ATP-dependent DNA helicase HFM1/MER3 [EC:3.6.4.12]	-	-	-	gi|460394720|ref|XP_004242943.1|/0/PREDICTED: pentatricopeptide repeat-containing protein At2g15690-like [Solanum lycopersicum]
Solyc09g083210.2.1	2337.00	210.18	994.44	17.73	81.84	2.20661360884664	Up	2.55516e-118	2.09637268041237e-116	K13429|1|5e-50|197|rcu:RCOM_1115620|chitin elicitor receptor kinase 1	-	GO:0004672//protein kinase activity	GO:0043170	gi|460404327|ref|XP_004247634.1|/0/PREDICTED: lysM domain receptor-like kinase 4-like [Solanum lycopersicum]
Solyc11g010660.1.1	1938.00	110.00	517.00	11.23	51.48	2.1966541258201	Up	4.92654e-62	2.27067842664093e-60	-	GO:0043231//intracellular membrane-bounded organelle	-	-	gi|15144507|gb|AAK84474.1|/0/suppressor-like protein [Solanum lycopersicum]
Solyc01g008390.1.1	2484.00	21.73	101.78	1.72	7.87	2.19395507080539	Up	1.578152e-13	1.796775345732e-12	K13420|1|4e-66|251|sbi:SORBI_06g028760|LRR receptor-like serine/threonine-protein kinase FLS2 [EC:2.7.11.1];K13415|3|1e-64|246|pop:POPTR_650846|protein brassinosteroid insensitive 1 [EC:2.7.10.1 2.7.11.1]	-	-	-	gi|54397639|gb|AAV33691.1|/0/Hcr9-OR2C [Solanum pimpinellifolium]
Solyc01g058720.2.1	727.00	31.00	145.00	8.71	39.74	2.18984724865081	Up	1.96652e-18	2.89818919753086e-17	K13448|1|1e-06|51.6|aly:ARALYDRAFT_917538|calcium-binding protein CML	GO:0044444//cytoplasmic part	GO:0046872//metal ion binding	GO:0006972//hyperosmotic response;GO:0009639//response to red or far red light	gi|460366280|ref|XP_004229016.1|/2.27526e-67/PREDICTED: calmodulin-like protein 5-like isoform 2 [Solanum lycopersicum]
Solyc03g097170.2.1	1227.00	25.00	117.00	4.08	18.60	2.1886615640239	Up	3.77026e-15	4.71776506813417e-14	K09753|1|2e-36|151|sbi:SORBI_07g021680|cinnamoyl-CoA reductase [EC:1.2.1.44]	-	GO:0005488//binding;GO:0016616//oxidoreductase activity, acting on the CH-OH group of donors, NAD or NADP as acceptor	GO:0008152//metabolic process	gi|460379158|ref|XP_004235331.1|/0/PREDICTED: tetraketide alpha-pyrone reductase 1-like [Solanum lycopersicum]
Solyc09g083200.2.1	1703.00	33.82	156.58	3.94	17.79	2.17479897581078	Up	7.00922e-20	1.11712368157543e-18	K13429|1|2e-46|144|aly:ARALYDRAFT_479684|chitin elicitor receptor kinase 1	-	GO:0004672//protein kinase activity	GO:0043170	gi|460404329|ref|XP_004247635.1|/0/PREDICTED: lysM domain receptor-like kinase 4-like [Solanum lycopersicum]
Solyc01g067830.2.1	1112.00	42.00	194.00	7.58	34.14	2.17119330485665	Up	6.15888e-24	1.16608453608247e-22	K11095|1|2e-40|164|vvi:100263028|U1 small nuclear ribonucleoprotein C	-	-	-	gi|460366645|ref|XP_004229191.1|/4.24318e-65/PREDICTED: U1 small nuclear ribonucleoprotein C-like [Solanum lycopersicum]
Solyc08g066390.2.1	1284.00	15.00	69.00	2.33	10.47	2.16785958227653	Up	2.31274e-09	1.93946847558834e-08	-	-	-	-	gi|460399241|ref|XP_004245150.1|/4.88544e-148/PREDICTED: uncharacterized protein LOC101249746 [Solanum lycopersicum]
Solyc03g006360.2.1	754.00	68.00	312.00	18.39	82.29	2.1617956431575	Up	2.30118e-37	6.47885288915094e-36	-	-	-	GO:0009746;GO:0034285	gi|460376654|ref|XP_004234112.1|/6.22372e-55/PREDICTED: auxin-repressed 12.5 kDa protein-like [Solanum lycopersicum]
Solyc01g105180.2.1	1678.00	8.00	36.77	0.95	4.24	2.15806484623225	Up	2.20562e-05	0.000117411767001115	-	-	-	GO:0003006//developmental process involved in reproduction	gi|460369432|ref|XP_004230566.1|/0/PREDICTED: protein DA1-like [Solanum lycopersicum]
Solyc03g080180.2.1	1444.00	62.00	282.00	8.55	37.93	2.14934304652098	Up	1.096574e-33	2.79708378739316e-32	K05279|1|2e-172|603|rcu:RCOM_0596300|flavonol 3-O-methyltransferase [EC:2.1.1.76];K13066|3|5e-167|585|pop:POPTR_824484|caffeic acid 3-O-methyltransferase [EC:2.1.1.68]	-	GO:0005515//protein binding;GO:0008171//O-methyltransferase activity	GO:0006730//one-carbon metabolic process;GO:0009699//phenylpropanoid biosynthetic process	gi|460378539|ref|XP_004235028.1|/0/PREDICTED: caffeic acid 3-O-methyltransferase-like [Solanum lycopersicum]
Solyc02g085870.2.1	2115.00	494.00	2240.00	46.13	204.04	2.14507480833129	Up	5.13888e-255	8.01900392156862e-253	K15397|1|0.0|888|pop:POPTR_566626|3-ketoacyl-CoA synthase [EC:2.3.1.-]	GO:0043231//intracellular membrane-bounded organelle	GO:0004312//fatty acid synthase activity	GO:0009314//response to radiation;GO:0006633//fatty acid biosynthetic process;GO:0000902//cell morphogenesis;GO:0007275//multicellular organismal development;GO:0003006//developmental process involved in reproduction;GO:0006950//response to stress	gi|460373107|ref|XP_004232364.1|/0/PREDICTED: 3-ketoacyl-CoA synthase 6-like [Solanum lycopersicum]
Solyc12g015830.1.1	471.00	24.70	111.66	11.02	48.61	2.14112891021742	Up	2.56304e-14	3.03986984600099e-13	K05527|1|2e-29|125|ath:AT1G55805|BolA protein	GO:0009532//plastid stroma	GO:0030234//enzyme regulator activity	GO:0031163	gi|460413120|ref|XP_004251943.1|/2.79041e-63/PREDICTED: sufE-like protein, chloroplastic-like [Solanum lycopersicum]
Solyc05g005460.2.1	2069.00	106.00	479.00	10.12	44.62	2.14048122354983	Up	8.63458e-56	3.65515243794326e-54	-	-	-	-	gi|460385948|ref|XP_004238662.1|/0/PREDICTED: probable nucleoredoxin 1-like [Solanum lycopersicum]
Solyc11g007540.1.1	1512.00	41.00	185.00	5.39	23.74	2.1389627568894	Up	1.77119e-22	3.16283928571429e-21	K00517|1|0.0|709|vvi:100245465|[EC:1.14.-.-];K15399|5|0.0|637|aly:ARALYDRAFT_478392|cytochrome P450, family 77, subfamily A, polypeptide 6 [EC:1.14.-.-]	GO:0043231//intracellular membrane-bounded organelle	GO:0016491//oxidoreductase activity;GO:0005506//iron ion binding	GO:0006633//fatty acid biosynthetic process;GO:0009791//post-embryonic development	gi|460410136|ref|XP_004250487.1|/0/PREDICTED: cytochrome P450 77A1-like [Solanum lycopersicum]
Solyc03g097380.2.1	1458.00	269.00	1210.00	36.73	161.14	2.13328385945818	Up	1.044682e-137	9.8584121541502e-136	K07213|1|2e-07|55.5|mtr:MTR_7g013660|copper chaperone	GO:0016020//membrane	GO:0046872//metal ion binding	GO:0006875//cellular metal ion homeostasis	gi|460379132|ref|XP_004235318.1|/1.82499e-101/PREDICTED: uncharacterized protein LOC101258837 [Solanum lycopersicum]
Solyc06g084390.2.1	1063.00	61.00	274.00	11.53	50.53	2.13174766696618	Up	1.915244e-32	4.74833338525441e-31	-	GO:0044432//endoplasmic reticulum part	GO:0046914//transition metal ion binding;GO:0004871//signal transducer activity;GO:0042562//hormone binding;GO:0016628//oxidoreductase activity, acting on the CH-CH group of donors, NAD or NADP as acceptor	GO:0009755//hormone-mediated signaling pathway;GO:0008152//metabolic process	gi|350537865|ref|NP_001234826.1|/2.35633e-118/ER auxin binding protein 1 precursor [Solanum lycopersicum]
Solyc07g056390.2.1	1874.00	29.00	130.00	3.06	13.39	2.12955240263166	Up	3.85846e-16	5.0895432320442e-15	K00391|1|2e-74|278|osa:4334011|[EC:1.8.4.-]	GO:0031090//organelle membrane;GO:0043231//intracellular membrane-bounded organelle	GO:0016667//oxidoreductase activity, acting on a sulfur group of donors;GO:0050662//coenzyme binding	GO:0006457//protein folding	gi|460395256|ref|XP_004243200.1|/0/PREDICTED: endoplasmic oxidoreductin-1-like [Solanum lycopersicum]
Solyc11g007430.1.1	417.00	19.07	85.47	9.72	42.49	2.12809512470751	Up	5.26394e-11	5.00903019131128e-10	-	-	GO:0016301//kinase activity	-	gi|460373707|ref|XP_004232656.1|/7.4218e-25/PREDICTED: uncharacterized protein LOC101261683 isoform 2 [Solanum lycopersicum]
Solyc04g007530.2.1	1728.00	23.00	103.00	2.64	11.53	2.12678267829332	Up	4.60066e-13	5.04782892922794e-12	K03327|1|3e-175|613|vvi:100255994|multidrug resistance protein, MATE family	GO:0044464//cell part	GO:0015291//secondary active transmembrane transporter activity	GO:0015893//drug transport	gi|460382512|ref|XP_004236983.1|/0/PREDICTED: MATE efflux family protein DTX1-like [Solanum lycopersicum]
Solyc05g054090.2.1	553.00	35.00	156.00	13.14	57.14	2.12053576061404	Up	5.3544e-19	8.13725652450668e-18	-	-	-	-	gi|460388347|ref|XP_004239829.1|/7.55866e-20/PREDICTED: uncharacterized protein LOC101250018 [Solanum lycopersicum]
Solyc08g082900.2.1	2363.00	20.00	89.00	1.67	7.24	2.11614159460915	Up	2.0475e-11	2.00838383319638e-10	K14963|1|1e-18|93.6|rcu:RCOM_0188680|COMPASS component SWD3	-	-	-	gi|460399902|ref|XP_004245475.1|/0/PREDICTED: uncharacterized protein LOC101244103 [Solanum lycopersicum]
Solyc02g062800.2.1	1749.00	54.00	240.00	6.12	26.53	2.11602111753604	Up	2.30462e-28	5.09470393518519e-27	-	-	-	-	gi|460375444|ref|XP_004233516.1|/0/PREDICTED: F-box protein At5g49610-like isoform 1 [Solanum lycopersicum]
Solyc01g090340.2.1	988.00	19.00	84.00	3.87	16.71	2.11030626191678	Up	8.54496e-11	8.00985159010601e-10	K09286|1|5e-21|100|sbi:SORBI_06g024380|EREBP-like factor	-	-	-	gi|460367786|ref|XP_004229751.1|/1.48277e-95/PREDICTED: ethylene-responsive transcription factor 1-like [Solanum lycopersicum]
Solyc08g006980.2.1	2503.00	532.00	2344.00	41.87	179.93	2.10344692617167	Up	2.92264e-260	4.65186866666666e-258	K15688|1|2e-06|53.5|ppp:PHYPADRAFT_175369|E3 ubiquitin-protein ligase MUL1 [EC:6.3.2.19]	-	GO:0005488//binding	-	gi|460397977|ref|XP_004244541.1|/0/PREDICTED: MND1-interacting protein 1-like [Solanum lycopersicum]
Solyc07g042500.2.1	5758.00	67.00	294.00	2.27	9.73	2.0997475074902	Up	4.93198e-34	1.27160931425486e-32	K07052|1|0.0|1611|vvi:100249222|	GO:0043231//intracellular membrane-bounded organelle	-	-	gi|460396712|ref|XP_004243915.1|/0/PREDICTED: uncharacterized protein LOC101258082 [Solanum lycopersicum]
Solyc05g050770.2.1	1709.00	13.00	57.00	1.51	6.45	2.09475061098554	Up	1.094416e-07	7.77191612135634e-07	K13289|1|5e-140|496|mtr:MTR_4g021500|cathepsin A (carboxypeptidase C) [EC:3.4.16.5];K09756|3|3e-119|427|ath:AT5G09640|serine carboxypeptidase-like 19 [EC:3.4.16.- 2.3.1.91]	-	GO:0016787//hydrolase activity	-	gi|460384740|ref|XP_004238067.1|/6.62062e-154/PREDICTED: uncharacterized protein LOC101252078 [Solanum lycopersicum]
Solyc01g010700.2.1	1721.00	51.00	223.00	5.88	25.06	2.0914983544855	Up	4.13476e-26	8.51012025862069e-25	-	-	-	-	gi|460364993|ref|XP_004228390.1|/0/PREDICTED: SNF1-related protein kinase regulatory subunit gamma-1-like [Solanum lycopersicum]
Solyc02g088580.1.1	2118.00	47.00	205.00	4.38	18.65	2.09017285554143	Up	4.48768e-24	8.56461710631495e-23	-	-	-	-	gi|460372735|ref|XP_004232181.1|/0/PREDICTED: uncharacterized protein LOC101266085 [Solanum lycopersicum]
Solyc11g012000.1.1	1305.00	44.00	192.00	6.73	28.65	2.08985672903395	Up	1.191372e-22	2.13864710526316e-21	-	-	-	-	gi|460409636|ref|XP_004250244.1|/0/PREDICTED: uncharacterized protein LOC101249979 [Solanum lycopersicum]
Solyc01g107910.2.1	1011.00	44.00	192.00	8.76	37.29	2.08978602217247	Up	1.191372e-22	2.14025632054176e-21	K00588|1|1e-126|451|vvi:100243978|caffeoyl-CoA O-methyltransferase [EC:2.1.1.104]	-	GO:0008171//O-methyltransferase activity;GO:0043169//cation binding	GO:0006730//one-carbon metabolic process;GO:0009699//phenylpropanoid biosynthetic process	gi|460369843|ref|XP_004230766.1|/9.17572e-141/PREDICTED: caffeoyl-CoA O-methyltransferase 6-like [Solanum lycopersicum]
Solyc04g015200.2.1	1656.00	14.00	61.00	1.68	7.13	2.08544084366513	Up	4.2082e-08	3.11924169512574e-07	K00850|1|0.0|734|rcu:RCOM_0880730|6-phosphofructokinase [EC:2.7.1.11]	GO:0043234//protein complex;GO:0043231//intracellular membrane-bounded organelle;GO:0044444//cytoplasmic part	GO:0008443//phosphofructokinase activity;GO:0032559	GO:0006796//phosphate-containing compound metabolic process;GO:0006007//glucose catabolic process	gi|460381826|ref|XP_004236642.1|/0/PREDICTED: 6-phosphofructokinase 2-like [Solanum lycopersicum]
Solyc02g072470.2.1	3715.00	16.00	69.00	0.84	3.55	2.07935779161328	Up	6.24982e-09	5.07187126104691e-08	K13420|1|2e-151|535|ath:AT5G46330|LRR receptor-like serine/threonine-protein kinase FLS2 [EC:2.7.11.1];K13428|4|2e-147|522|aly:ARALYDRAFT_488953|LRR receptor-like serine/threonine-protein kinase EFR [EC:2.7.11.1]	-	-	-	gi|460376930|ref|XP_004234249.1|/0/PREDICTED: probable LRR receptor-like serine/threonine-protein kinase At3g47570-like [Solanum lycopersicum]
Solyc06g068440.2.1	1320.00	73.00	315.00	11.04	46.46	2.07324898203064	Up	7.7254e-36	2.09120096371882e-34	K09753|1|1e-167|587|vvi:100251623|cinnamoyl-CoA reductase [EC:1.2.1.44]	-	GO:0016620//oxidoreductase activity, acting on the aldehyde or oxo group of donors, NAD or NADP as acceptor;GO:0048037//cofactor binding;GO:0016616//oxidoreductase activity, acting on the CH-OH group of donors, NAD or NADP as acceptor	GO:0008152//metabolic process	gi|350538717|ref|NP_001234612.1|/0/cinnamoyl-CoA reductase [Solanum lycopersicum]
Solyc08g079600.2.1	738.00	10.00	43.00	2.77	11.60	2.06616692396575	Up	5.16574e-06	3.01250714460186e-05	-	-	-	-	gi|460400355|ref|XP_004245700.1|/2.62041e-66/PREDICTED: uncharacterized protein At4g22758-like [Solanum lycopersicum]
Solyc04g048900.2.1	1513.00	169.00	724.00	22.21	92.83	2.06338172558117	Up	1.050862e-79	6.07489836561743e-78	K08057|1|2e-167|587|sbi:SORBI_03g042500|calreticulin	GO:0043231//intracellular membrane-bounded organelle	GO:0046872//metal ion binding;GO:0005515//protein binding	GO:0044267//cellular protein metabolic process	gi|460383697|ref|XP_004237555.1|/0/PREDICTED: calreticulin-3-like isoform 2 [Solanum lycopersicum]
Solyc01g097190.2.1	1683.00	177.90	758.99	20.97	87.27	2.05715893572487	Up	2.44358e-83	1.51928313802083e-81	K13118|1|6e-22|103|cre:CHLREDRAFT_17930|protein DGCR14;K06694|5|1e-21|102|rcu:RCOM_1621740|26S proteasome non-ATPase regulatory subunit 10	-	-	-	gi|460368462|ref|XP_004230085.1|/0/PREDICTED: ankyrin repeat and KH domain-containing protein 1-like [Solanum lycopersicum]
Solyc05g051850.2.1	1986.00	3134.01	13348.13	312.03	1296.32	2.05466524704129	Up	0	0	K01858|1|0.0|960|vvi:100259515|myo-inositol-1-phosphate synthase [EC:5.5.1.4]	GO:0044424//intracellular part	GO:0016872//intramolecular lyase activity	GO:0006644//phospholipid metabolic process;GO:0006020//inositol metabolic process	gi|460388681|ref|XP_004239994.1|/0/PREDICTED: inositol-3-phosphate synthase [Solanum lycopersicum]
Solyc06g050170.2.1	3222.00	368.00	1559.00	22.43	92.67	2.04667275126252	Up	8.12682e-168	8.9413745391705e-166	K03549|1|0.0|1354|vvi:100232992|KUP system potassium uptake protein	GO:0016020//membrane	GO:0046873//metal ion transmembrane transporter activity	GO:0030001//metal ion transport;GO:0034220//ion transmembrane transport	gi|460390508|ref|XP_004240873.1|/0/PREDICTED: potassium transporter 2-like [Solanum lycopersicum]
Solyc10g078410.1.1	1170.00	17.00	72.00	2.91	12.02	2.0463458378029	Up	3.89198e-09	3.205278458089e-08	-	-	-	-	gi|460407385|ref|XP_004249133.1|/0/PREDICTED: F-box protein At2g32560-like [Solanum lycopersicum]
Solyc12g014010.1.1	1452.00	22.00	93.00	3.02	12.44	2.04236603080552	Up	2.10326e-11	2.05969370385562e-10	K08237|1|1e-71|268|pop:POPTR_731288|hydroquinone glucosyltransferase [EC:2.4.1.218]	-	GO:0016757//transferase activity, transferring glycosyl groups	-	gi|460412975|ref|XP_004251871.1|/0/PREDICTED: UDP-glucose flavonoid 3-O-glucosyltransferase 6-like [Solanum lycopersicum]
Solyc09g007770.2.1	991.00	2317.43	9768.19	471.13	1937.03	2.03964919194673	Up	0	0	K09872|1|5e-133|471|rcu:RCOM_1356060|aquaporin PIP	GO:0031224//intrinsic to membrane	-	GO:0006810//transport	gi|460408108|ref|XP_004249489.1|/1.49802e-134/PREDICTED: aquaporin PIP2-1-like [Solanum lycopersicum]
Solyc03g033840.2.1	1901.00	100.91	424.93	10.50	43.15	2.03897123151283	Up	5.89102e-47	2.0960969076006e-45	K13120|1|2e-132|471|vvi:100263357|protein FAM32A;K08900|2|8e-125|446|pop:POPTR_550987|mitochondrial chaperone BCS1	GO:0043231//intracellular membrane-bounded organelle	GO:0017111//nucleoside-triphosphatase activity;GO:0032559	-	gi|460377539|ref|XP_004234549.1|/0/PREDICTED: mitochondrial chaperone BCS1-like [Solanum lycopersicum]
Solyc08g075940.2.1	3879.00	18.42	77.58	0.93	3.82	2.03827001692772	Up	9.32884e-10	8.06102262034021e-09	K03010|1|0.0|1469|zma:100037782|DNA-directed RNA polymerase II subunit RPB2 [EC:2.7.7.6]	GO:0055029;GO:0000790//nuclear chromatin;GO:0044451//nucleoplasm part	GO:0003676//nucleic acid binding;GO:0034062//RNA polymerase activity;GO:0001882//nucleoside binding	GO:0006305;GO:0016246//RNA interference	gi|460400788|ref|XP_004245914.1|/0/PREDICTED: DNA-directed RNA polymerase D subunit 2a-like [Solanum lycopersicum]
Solyc07g063770.2.1	2602.00	28.86	121.00	2.18	8.93	2.0343320403443	Up	1.090868e-14	1.32744513251784e-13	K04733|1|6e-60|231|smo:SELMODRAFT_159261|interleukin-1 receptor-associated kinase 4 [EC:2.7.11.1];K13430|4|6e-57|221|zma:100283091|serine/threonine-protein kinase PBS1 [EC:2.7.11.1]	-	GO:0004672//protein kinase activity;GO:0000166//nucleotide binding	GO:0009987//cellular process	gi|460397220|ref|XP_004244166.1|/0/PREDICTED: G-type lectin S-receptor-like serine/threonine-protein kinase At4g27290-like [Solanum lycopersicum]
Solyc06g005160.2.1	1093.00	501.06	2102.10	92.03	376.62	2.03293348112359	Up	1.333826e-223	1.9300058030303e-221	K00434|1|1e-116|417|vvi:100233013|L-ascorbate peroxidase [EC:1.11.1.11]	-	GO:0005506//iron ion binding;GO:0004601//peroxidase activity	GO:0008152//metabolic process;GO:0006950//response to stress	gi|350536897|ref|NP_001234782.1|/1.10383e-134/cytosolic ascorbate peroxidase 1 [Solanum lycopersicum]
Solyc01g105270.2.1	1306.00	10.00	42.00	1.53	6.26	2.03263100423997	Up	8.3669e-06	4.72133626802174e-05	-	-	-	-	gi|350538713|ref|NP_001234100.1|/9.68021e-160/tobamovirus multiplication 1 homolog 2 [Solanum lycopersicum]
Solyc05g012210.2.1	1740.00	104.00	435.00	11.85	48.34	2.02833041397996	Up	1.487588e-47	5.3894026555387e-46	-	-	GO:0005488//binding	-	gi|460386722|ref|XP_004239045.1|/1.44668e-162/PREDICTED: ninja-family protein AFP2-like [Solanum lycopersicum]
Solyc03g096760.1.1	339.00	12.00	50.00	7.69	31.25	2.02280068647499	Up	1.210326e-06	7.63045504357011e-06	-	-	-	-	gi|460379027|ref|XP_004235266.1|/8.97044e-39/PREDICTED: uncharacterized protein LOC101268660 [Solanum lycopersicum]
Solyc07g041210.2.1	2256.00	19.00	79.00	1.66	6.74	2.02156534983493	Up	9.33284e-10	8.06156132416787e-09	K00679|1|0.0|1111|vvi:100259274|phospholipid:diacylglycerol acyltransferase [EC:2.3.1.158]	GO:0043231//intracellular membrane-bounded organelle	GO:0008374//O-acyltransferase activity;GO:0008080//N-acetyltransferase activity	GO:0044238//primary metabolic process	gi|460396325|ref|XP_004243726.1|/0/PREDICTED: phospholipid:diacylglycerol acyltransferase 1-like [Solanum lycopersicum]
Solyc01g065510.2.1	942.00	13.00	54.00	2.79	11.29	2.01670845894381	Up	4.62314e-07	3.08058798492883e-06	-	-	-	-	-
Solyc07g006180.2.1	1181.00	133.00	551.00	22.55	91.13	2.01479863400897	Up	2.84506e-59	1.26256147769517e-57	K09571|1|3e-16|84.7|gmx:100803189|FK506-binding protein 4/5 [EC:5.2.1.8]	-	-	-	gi|460394090|ref|XP_004242638.1|/1.44798e-143/PREDICTED: tetratricopeptide repeat protein 1-like [Solanum lycopersicum]
Solyc07g055260.2.1	1394.00	134.00	554.00	19.16	77.26	2.01162411649575	Up	1.787804e-59	7.96339934701493e-58	K05337|1|8e-20|96.7|olu:OSTLU_7956|ferredoxin;K03686|4|2e-09|62.4|smo:SELMODRAFT_99855|molecular chaperone DnaJ	GO:0009536//plastid	GO:0046914//transition metal ion binding;GO:0005515//protein binding	GO:0044267//cellular protein metabolic process	gi|460395400|ref|XP_004243271.1|/0/PREDICTED: uncharacterized protein LOC101268200 [Solanum lycopersicum]
Solyc10g052420.1.1	1728.00	8.13	33.47	0.93	3.75	2.01158797427521	Up	9.51514e-05	0.000459773259461647	-	-	-	-	gi|460416322|ref|XP_004253493.1|/0/PREDICTED: uncharacterized protein LOC101265119 [Solanum lycopersicum]
Solyc08g067540.1.1	363.00	15.00	62.00	8.91	35.91	2.01088831614274	Up	6.7911e-08	4.93719587393423e-07	-	-	-	-	gi|460399767|ref|XP_004245408.1|/6.02674e-51/PREDICTED: non-specific lipid-transfer protein 2-like [Solanum lycopersicum]
Solyc06g005750.2.1	949.00	27.00	111.00	5.74	23.02	2.00376519145654	Up	4.78426e-13	5.23724014213663e-12	K14424|1|3e-132|469|rcu:RCOM_0732630|4-alpha-methyl-delta7-sterol-4alpha-methyl oxidase [EC:1.14.13.72]	GO:0031224//intrinsic to membrane	GO:0046914//transition metal ion binding;GO:0000254//C-4 methylsterol oxidase activity	GO:0006694//steroid biosynthetic process;GO:0006631//fatty acid metabolic process	gi|460389474|ref|XP_004240377.1|/1.97585e-158/PREDICTED: methylsterol monooxygenase 2-2-like isoform 3 [Solanum lycopersicum]
Solyc03g121420.2.1	997.00	19.00	78.00	3.84	15.37	2.00093894896961	Up	1.495542e-09	1.27113083837665e-08	K13248|1|1e-116|417|gmx:100785878|pyridoxal phosphate phosphatase PHOSPHO2 [EC:3.1.3.74]	-	GO:0042578//phosphoric ester hydrolase activity	GO:0006796//phosphate-containing compound metabolic process	gi|460379728|ref|XP_004235613.1|/2.97588e-160/PREDICTED: inorganic pyrophosphatase 1-like [Solanum lycopersicum]
Solyc04g082630.2.1	1794.00	598.11	2452.50	66.05	264.19	1.99994539279543	Up	5.38734e-255	8.35212613636363e-253	K05298|1|0.0|728|gmx:732571|glyceraldehyde-3-phosphate dehydrogenase (NADP+) (phosphorylating) [EC:1.2.1.13]	GO:0009536//plastid	GO:0000166//nucleotide binding	GO:0015977//carbon fixation;GO:0019318//hexose metabolic process	gi|460385509|ref|XP_004238446.1|/0/PREDICTED: glyceraldehyde-3-phosphate dehydrogenase B, chloroplastic-like [Solanum lycopersicum]
Solyc03g078370.1.1	2370.00	29.00	118.00	2.41	9.57	1.98948577825606	Up	1.156318e-13	1.32408116306954e-12	K13418|1|1e-49|196|aly:ARALYDRAFT_895025|somatic embryogenesis receptor kinase 1 [EC:2.7.10.1 2.7.11.1];K04733|3|2e-49|195|aly:ARALYDRAFT_916421|interleukin-1 receptor-associated kinase 4 [EC:2.7.11.1];K13417|5|9e-49|193|ath:AT2G13790|somatic embryogenesis receptor kinase 4 [EC:2.7.10.1 2.7.11.1]	-	GO:0005488//binding;GO:0004672//protein kinase activity	-	gi|460378629|ref|XP_004235071.1|/0/PREDICTED: G-type lectin S-receptor-like serine/threonine-protein kinase RLK1-like [Solanum lycopersicum]
Solyc08g080090.2.1	1244.00	30.00	122.00	4.82	19.13	1.98873182211615	Up	4.50304e-14	5.26236319138522e-13	-	-	-	-	gi|350535753|ref|NP_001234723.1|/1.32564e-134/senescence-inducible chloroplast stay-green protein 1 [Solanum lycopersicum]
Solyc07g006300.2.1	2323.00	61.00	248.00	5.18	20.54	1.98741217863164	Up	4.19412e-27	9.02113648648649e-26	K15404|1|8e-106|383|ath:AT1G02205|aldehyde decarbonylase [EC:4.1.99.5]	GO:0016020//membrane	GO:0005488//binding;GO:0003824//catalytic activity	GO:0006633//fatty acid biosynthetic process;GO:0007275//multicellular organismal development;GO:0003006//developmental process involved in reproduction	gi|460394108|ref|XP_004242647.1|/0/PREDICTED: protein ECERIFERUM 3-like [Solanum lycopersicum]
Solyc10g009150.2.1	849.00	35.00	142.00	8.36	33.08	1.98438438709039	Up	4.06122e-16	5.34518343439912e-15	-	-	-	-	gi|460405280|ref|XP_004248104.1|/1.01597e-107/PREDICTED: organ-specific protein S2-like [Solanum lycopersicum]
Solyc04g079700.2.1	1546.00	26.00	105.00	3.34	13.17	1.97933533778246	Up	3.13146e-12	3.23092512964564e-11	K14963|1|5e-13|74.3|rcu:RCOM_0557380|COMPASS component SWD3	GO:0031234//extrinsic to internal side of plasma membrane	GO:0004683//calmodulin-dependent protein kinase activity	-	gi|460385017|ref|XP_004238202.1|/0/PREDICTED: vegetative incompatibility protein HET-E-1-like [Solanum lycopersicum]
Solyc01g006690.2.1	2068.00	21.00	85.00	2.01	7.92	1.97830492890068	Up	3.57164e-10	3.18658090433483e-09	-	GO:0043231//intracellular membrane-bounded organelle	GO:0005488//binding	-	gi|460365498|ref|XP_004228638.1|/0/PREDICTED: uncharacterized protein LOC101252211 [Solanum lycopersicum]
Solyc01g109120.2.1	1870.00	25.00	101.00	2.65	10.43	1.9766748930692	Up	8.06274e-12	8.14633590774439e-11	K14963|1|2e-10|66.2|vcn:VOLCADRAFT_109001|COMPASS component SWD3;K14753|4|5e-10|64.7|rcu:RCOM_0571360|guanine nucleotide-binding protein subunit beta-2-like 1 protein	-	-	-	gi|460369996|ref|XP_004230841.1|/0/PREDICTED: myosin heavy chain kinase B-like [Solanum lycopersicum]
Solyc11g005560.1.1	3261.00	8.00	32.00	0.48	1.88	1.96962635095648	Up	0.0001534092	0.000718588316656857	K10999|1|0.0|1650|mtr:MTR_8g092590|cellulose synthase A [EC:2.4.1.12]	GO:0031224//intrinsic to membrane	GO:0016759//cellulose synthase activity;GO:0046914//transition metal ion binding	GO:0045229//external encapsulating structure organization;GO:0009250//glucan biosynthetic process	gi|460408900|ref|XP_004249879.1|/0/PREDICTED: cellulose synthase A catalytic subunit 6 [UDP-forming]-like [Solanum lycopersicum]
Solyc07g063170.1.1	507.00	14.00	56.00	5.77	22.52	1.96456360343475	Up	4.54382e-07	3.03196485466741e-06	-	-	-	-	gi|460397346|ref|XP_004244228.1|/4.63353e-44/PREDICTED: uncharacterized protein LOC101254922 [Solanum lycopersicum]
Solyc01g098190.2.1	2216.00	211.00	844.00	18.79	73.32	1.96424171911983	Up	5.83584e-87	3.76569405405405e-85	K14724|1|0.0|652|sbi:SORBI_05g025700|solute carrier family 9 (sodium/hydrogen exchanger), member 8	GO:0031224//intrinsic to membrane	GO:0005451//monovalent cation:hydrogen antiporter activity	GO:0055067;GO:0030001//metal ion transport	gi|350534444|ref|NP_001233885.1|/0/(Sodium/potassium)/proton exchanger 4 [Solanum lycopersicum]
Solyc04g082710.2.1	1219.00	12.00	48.00	1.97	7.68	1.96291068126478	Up	3.11962e-06	1.87703950352823e-05	K01365|1|3e-157|553|mtr:MTR_3g116080|cathepsin L [EC:3.4.22.15];K15272|2|7e-153|538|vvi:100248746|solute carrier family 35 (UDP-sugar transporter), member A1/2/3;K01376|3|7e-148|521|ath:AT4G35350|[EC:3.4.22.-]	-	GO:0016628//oxidoreductase activity, acting on the CH-CH group of donors, NAD or NADP as acceptor;GO:0004175//endopeptidase activity	GO:0019538//protein metabolic process	gi|460385525|ref|XP_004238454.1|/0/PREDICTED: xylem cysteine proteinase 1-like [Solanum lycopersicum]
Solyc03g095510.2.1	1925.00	21.00	84.00	2.16	8.42	1.96278892090293	Up	5.69194e-10	4.99981852465048e-09	K04688|1|5e-169|592|rcu:RCOM_1058560|p70 ribosomal S6 kinase [EC:2.7.11.1];K08282|2|9e-166|582|osa:4332748|non-specific serine/threonine protein kinase [EC:2.7.11.1];K08286|5|3e-155|547|ath:AT3G08730|protein-serine/threonine kinase [EC:2.7.11.-]	GO:0043231//intracellular membrane-bounded organelle	GO:0004674//protein serine/threonine kinase activity;GO:0000166//nucleotide binding	GO:0006412//translation;GO:0006970//response to osmotic stress;GO:0006464//cellular protein modification process	gi|460378929|ref|XP_004235219.1|/0/PREDICTED: serine/threonine-protein kinase AtPK2/AtPK19-like [Solanum lycopersicum]
Solyc07g006030.2.1	5998.00	1142.00	4555.00	37.19	144.68	1.95987885004379	Up	0	0	K03255|1|6e-95|348|ppp:PHYPADRAFT_203627|protein TIF31	-	GO:0005488//binding	GO:0009725//response to hormone stimulus	gi|460394063|ref|XP_004242625.1|/0/PREDICTED: uncharacterized protein LOC101252601 [Solanum lycopersicum]
Solyc05g056270.2.1	1914.00	39.00	155.00	4.03	15.63	1.9554660344717	Up	3.78538e-17	5.25136243463103e-16	K01637|1|4e-09|61.6|vvi:100248231|isocitrate lyase [EC:4.1.3.1]	-	-	-	gi|460387983|ref|XP_004239651.1|/0/PREDICTED: 2,3-dimethylmalate lyase-like [Solanum lycopersicum]
Solyc10g085390.1.1	1767.00	46.51	184.00	5.22	20.13	1.94722546035146	Up	3.34554e-20	5.39694375e-19	-	GO:0030312//external encapsulating structure;GO:0009536//plastid	GO:0016881//acid-amino acid ligase activity;GO:0032559	GO:0000270//peptidoglycan metabolic process	gi|460408242|ref|XP_004249555.1|/0/PREDICTED: uncharacterized protein LOC101268046 [Solanum lycopersicum]
Solyc10g083670.1.1	1602.00	17.96	71.00	2.23	8.59	1.94561442121816	Up	6.26158e-09	5.07451535980991e-08	K13680|1|0.0|912|vvi:100259738|beta-mannan synthase [EC:2.4.1.32]	-	GO:0019187//beta-1,4-mannosyltransferase activity	GO:0009292//genetic transfer;GO:0051707//response to other organism	gi|460408050|ref|XP_004249461.1|/0/PREDICTED: glucomannan 4-beta-mannosyltransferase 9-like [Solanum lycopersicum]
Solyc01g098570.2.1	1174.00	18.00	71.00	3.07	11.82	1.94491947480735	Up	1.573994e-08	1.22447398989899e-07	-	-	-	-	gi|460368618|ref|XP_004230162.1|/9.06425e-122/PREDICTED: uncharacterized protein LOC101256329 [Solanum lycopersicum]
Solyc03g096290.2.1	1337.00	757.00	2985.00	112.97	434.50	1.94341647163363	Up	1.544334e-298	2.92626779761905e-296	K09872|1|3e-145|513|osa:4330248|aquaporin PIP	GO:0031224//intrinsic to membrane	-	GO:0006810//transport	gi|460379006|ref|XP_004235256.1|/3.33061e-163/PREDICTED: probable aquaporin PIP1-2-like isoform 2 [Solanum lycopersicum]
Solyc03g098020.2.1	1829.00	331.00	1298.00	35.84	137.09	1.93548079537352	Up	3.2133e-130	2.86259468283582e-128	-	-	GO:0016787//hydrolase activity	-	gi|460379236|ref|XP_004235370.1|/0/PREDICTED: monoglyceride lipase-like [Solanum lycopersicum]
Solyc07g042630.2.1	2596.00	31.00	121.00	2.35	8.95	1.92922692558662	Up	1.766762e-13	2.00101720825427e-12	K15813|1|0.0|1007|vvi:100259856|beta-amyrin synthase [EC:5.4.99.39];K01853|3|0.0|963|aly:ARALYDRAFT_480231|cycloartenol synthase [EC:5.4.99.8];K15822|4|0.0|961|aly:ARALYDRAFT_316793|camelliol C synthase [EC:5.4.99.38]	-	GO:0016853//isomerase activity	-	gi|460396216|ref|XP_004243674.1|/0/PREDICTED: lupeol synthase-like [Solanum lycopersicum]
Solyc06g011370.2.1	1082.00	38.00	148.00	7.05	26.80	1.92653783805898	Up	3.83522e-16	5.06168477059149e-15	K03695|1|5e-81|299|ppp:PHYPADRAFT_193192|ATP-dependent Clp protease ATP-binding subunit ClpB	GO:0009536//plastid	GO:0017111//nucleoside-triphosphatase activity;GO:0032559	GO:0006950//response to stress;GO:0051604//protein maturation	gi|460389914|ref|XP_004240590.1|/3.5878e-154/PREDICTED: chaperone protein ClpB4, mitochondrial-like [Solanum lycopersicum]
Solyc02g086860.2.1	1484.00	47.00	183.00	6.30	23.93	1.92539666315122	Up	1.296504e-19	2.0257875e-18	-	GO:0016020//membrane	-	-	gi|460372965|ref|XP_004232293.1|/3.56627e-169/PREDICTED: CASP-like protein At5g40300-like [Solanum lycopersicum]
Solyc05g056170.2.1	2625.00	18.00	70.00	1.35	5.12	1.92318440294917	Up	2.4987e-08	1.90534853082082e-07	K10775|1|0.0|1182|vvi:100241377|phenylalanine ammonia-lyase [EC:4.3.1.24]	GO:0044424//intracellular part	GO:0016840	GO:0006558//L-phenylalanine metabolic process	gi|460388001|ref|XP_004239660.1|/0/PREDICTED: phenylalanine ammonia-lyase-like [Solanum lycopersicum]
Solyc12g087840.1.1	948.00	33.00	128.00	7.03	26.58	1.91874451020364	Up	4.23758e-14	4.95942267156863e-13	K05283|1|3e-26|117|aly:ARALYDRAFT_354960|phosphatidylinositol glycan, class W [EC:2.3.-.-];K15692|2|7e-09|59.7|ppp:PHYPADRAFT_16563|E3 ubiquitin-protein ligase RNF13 [EC:6.3.2.19];K13148|3|9e-09|59.3|vvi:100261060|integrator complex subunit 11 [EC:3.1.27.-];K06058|4|1e-08|58.9|smo:SELMODRAFT_73860|deltex	-	-	-	gi|460414723|ref|XP_004252713.1|/8.34476e-157/PREDICTED: RING-H2 finger protein ATL54-like [Solanum lycopersicum]
Solyc04g079480.2.1	1648.00	18.00	69.82	2.17	8.20	1.91792886706097	Up	3.95608e-08	2.93783545878694e-07	K13963|1|6e-137|486|rcu:RCOM_1591990|serpin B	GO:0005576//extracellular region	GO:0004866//endopeptidase inhibitor activity	-	gi|460385002|ref|XP_004238195.1|/0/PREDICTED: serpin-ZX-like [Solanum lycopersicum]
Solyc11g066130.1.1	759.00	16.00	62.00	4.30	16.24	1.91714306759572	Up	1.689946e-07	1.17768420169294e-06	-	GO:0005618//cell wall	-	GO:0009607//response to biotic stimulus	gi|350535593|ref|NP_001234714.1|/1.46642e-144/osmotin-like protein precursor [Solanum lycopersicum]
Solyc02g086530.2.1	2569.00	16.00	62.00	1.23	4.64	1.91546648978833	Up	1.689946e-07	1.17802805109489e-06	K06617|1|0.0|1198|pop:POPTR_595025|raffinose synthase [EC:2.4.1.82]	-	GO:0008378//galactosyltransferase activity	GO:0008152//metabolic process	gi|460373017|ref|XP_004232319.1|/0/PREDICTED: probable galactinol--sucrose galactosyltransferase 5-like [Solanum lycopersicum]
Solyc11g044450.1.1	1035.00	48.00	185.00	9.33	35.07	1.91028844440105	Up	1.26083e-19	1.97133701702685e-18	K09510|1|6e-43|172|smo:SELMODRAFT_227606|DnaJ homolog subfamily B member 4;K09519|5|1e-39|162|sbi:SORBI_09g002340|DnaJ homolog subfamily B member 13	-	GO:0005515//protein binding	GO:0044267//cellular protein metabolic process	gi|460410660|ref|XP_004250740.1|/2.04056e-175/PREDICTED: dnaJ protein homolog 1-like [Solanum lycopersicum]
Solyc02g077110.2.1	1471.00	75.00	289.00	10.15	38.14	1.90982511624022	Up	8.38334e-30	1.94322565533981e-28	K01058|1|2e-46|185|gmx:100800549|phospholipase A1 [EC:3.1.1.32]	-	GO:0004091//carboxylesterase activity	GO:0044238//primary metabolic process	gi|460374316|ref|XP_004232957.1|/0/PREDICTED: phospholipase A1-II 1-like [Solanum lycopersicum]
Solyc09g065020.2.1	1286.00	49.00	188.00	7.61	28.48	1.90398078746285	Up	7.77182e-20	1.23454559214904e-18	-	-	-	-	gi|460403352|ref|XP_004247155.1|/0/PREDICTED: F-box protein At2g27310-like isoform 1 [Solanum lycopersicum]
Solyc04g082200.2.1	1157.00	2423.00	9268.00	419.65	1565.69	1.8995401074632	Up	0	0	-	-	-	-	gi|460385439|ref|XP_004238411.1|/9.06609e-42/PREDICTED: phosphoprotein ECPP44-like [Solanum lycopersicum]
Solyc09g092480.1.1	1407.00	91.00	348.00	12.89	48.07	1.89888453977624	Up	2.64728e-35	6.96844652701213e-34	K12338|1|5e-96|349|aly:ARALYDRAFT_915488|anthocyanin 5-O-glucosyltransferase [EC:2.4.1.-];K13692|3|2e-93|341|ath:AT1G05530|UDP-glucose:(indol-3-yl)acetate beta-D-glucosyltransferase [EC:2.4.1.121]	-	-	-	gi|460404854|ref|XP_004247895.1|/0/PREDICTED: UDP-glycosyltransferase 75C1-like [Solanum lycopersicum]
Solyc05g052210.2.1	1584.00	12.00	46.00	1.51	5.63	1.89858637275515	Up	7.9233e-06	4.49652454242928e-05	-	-	-	-	gi|460388635|ref|XP_004239972.1|/1.21763e-122/PREDICTED: uncharacterized protein LOC101266516 [Solanum lycopersicum]
Solyc04g017720.2.1	526.00	17.00	65.00	6.74	25.12	1.89801596770977	Up	1.028072e-07	7.32911884144521e-07	-	-	-	-	gi|460381659|ref|XP_004236562.1|/1.95553e-51/PREDICTED: protein GAST1-like [Solanum lycopersicum]
Solyc09g018280.1.1	1332.00	111.00	423.00	16.63	61.81	1.8940520964188	Up	2.04072e-42	6.42772955145119e-41	K00924|1|4e-101|366|osa:4342410|[EC:2.7.1.-];K07198|3|5e-66|249|aly:ARALYDRAFT_484683|5'-AMP-activated protein kinase, catalytic alpha subunit [EC:2.7.11.11]	GO:0043231//intracellular membrane-bounded organelle	GO:0005515//protein binding;GO:0004674//protein serine/threonine kinase activity;GO:0032559	GO:0050896//response to stimulus;GO:0006464//cellular protein modification process;GO:0023052//signaling	gi|460401515|ref|XP_004246268.1|/0/PREDICTED: CBL-interacting serine/threonine-protein kinase 14-like [Solanum lycopersicum]
Solyc05g052270.1.1	1323.00	80.00	304.00	12.07	44.73	1.88981708224958	Up	7.52608e-31	1.79865025025025e-29	K00924|1|3e-118|423|osa:4342410|[EC:2.7.1.-];K07198|3|1e-64|245|bdi:100839912|5'-AMP-activated protein kinase, catalytic alpha subunit [EC:2.7.11.11]	-	GO:0004672//protein kinase activity;GO:0032559	GO:0006464//cellular protein modification process;GO:0023052//signaling	gi|350276084|dbj|BAL03610.1|/0/CBL-interacting protein kinase [Solanum lycopersicum]
Solyc05g050750.1.1	453.00	30.00	114.00	13.97	51.77	1.88978429745146	Up	1.779448e-12	1.85927006564551e-11	K13448|1|6e-58|220|pop:POPTR_412211|calcium-binding protein CML	-	GO:0046872//metal ion binding	GO:0005976//polysaccharide metabolic process	gi|460388818|ref|XP_004240061.1|/7.18613e-71/PREDICTED: calmodulin-like protein 3-like [Solanum lycopersicum]
Solyc12g038160.1.1	2073.00	20.00	76.00	1.91	7.07	1.88813757677365	Up	9.29018e-09	7.40577787979967e-08	-	-	GO:0016788//hydrolase activity, acting on ester bonds	GO:0044238//primary metabolic process	gi|460414158|ref|XP_004252440.1|/0/PREDICTED: lysosomal acid lipase/cholesteryl ester hydrolase-like [Solanum lycopersicum]
Solyc06g066530.1.1	576.00	19.00	72.00	6.83	25.25	1.88632590423643	Up	2.40734e-08	1.84097509609225e-07	-	-	-	-	gi|460392284|ref|XP_004241747.1|/5.34609e-99/PREDICTED: uncharacterized protein LOC101252498 [Solanum lycopersicum]
Solyc10g050160.1.1	738.00	14.00	53.00	3.87	14.30	1.88560967552134	Up	1.823942e-06	1.12669120957309e-05	K00588|1|5e-125|444|aly:ARALYDRAFT_912997|caffeoyl-CoA O-methyltransferase [EC:2.1.1.104]	GO:0044444//cytoplasmic part	GO:0043169//cation binding;GO:0008171//O-methyltransferase activity	GO:0009699//phenylpropanoid biosynthetic process;GO:0006730//one-carbon metabolic process	gi|460406614|ref|XP_004248757.1|/6.75337e-139/PREDICTED: caffeoyl-CoA O-methyltransferase 5-like [Solanum lycopersicum]
Solyc04g005250.2.1	2090.00	18.00	68.00	1.70	6.27	1.88293069666434	Up	6.24632e-08	4.56336872705018e-07	K00558|1|8e-06|50.8|cme:CMR026C|DNA (cytosine-5-)-methyltransferase [EC:2.1.1.37]	-	GO:0003676//nucleic acid binding;GO:0016741	GO:0006305	gi|460382680|ref|XP_004237065.1|/0/PREDICTED: DNA (cytosine-5)-methyltransferase DRM1-like [Solanum lycopersicum]
Solyc07g006480.2.1	2086.00	50.00	189.00	4.74	17.46	1.88109459473118	Up	1.17925e-19	1.8498419021025e-18	K13415|1|5e-60|231|pop:POPTR_562744|protein brassinosteroid insensitive 1 [EC:2.7.10.1 2.7.11.1]	-	-	-	gi|460394130|ref|XP_004242658.1|/0/PREDICTED: probably inactive leucine-rich repeat receptor-like protein kinase At5g48380-like [Solanum lycopersicum]
Solyc09g061840.2.1	1626.00	62.00	233.00	7.57	27.75	1.8741225661391	Up	9.49546e-24	1.77946709183673e-22	K07513|1|0.0|663|vvi:100247651|acetyl-CoA acyltransferase 1 [EC:2.3.1.16]	GO:0031981//nuclear lumen;GO:0009536//plastid;GO:0042579//microbody;GO:0031090//organelle membrane	GO:0016408	GO:0009694//jasmonic acid metabolic process;GO:0009062//fatty acid catabolic process;GO:0009657//plastid organization;GO:0009738//abscisic acid mediated signaling pathway;GO:0006950//response to stress	gi|460403245|ref|XP_004247103.1|/0/PREDICTED: 3-ketoacyl-CoA thiolase 2, peroxisomal-like [Solanum lycopersicum]
Solyc03g097320.2.1	1854.00	24.00	90.00	2.56	9.38	1.87344411251538	Up	5.16366e-10	4.54916540590406e-09	K03086|1|1e-37|156|olu:OSTLU_41331|RNA polymerase primary sigma factor;K03093|3|9e-25|113|vvi:100252651|RNA polymerase sigma factor	GO:0009536//plastid	GO:0034062//RNA polymerase activity;GO:0005488//binding;GO:0001071//nucleic acid binding transcription factor activity;GO:0000996	GO:0006351//transcription, DNA-dependent	gi|460379093|ref|XP_004235299.1|/0/PREDICTED: RNA polymerase sigma factor sigA-like [Solanum lycopersicum]
Solyc11g066660.1.1	1344.00	218.00	815.00	32.36	118.00	1.86650334670659	Up	1.326642e-78	7.57741094497607e-77	K16075|1|3e-153|540|vvi:100246455|magnesium transporter	GO:0009526//plastid envelope	GO:0046873//metal ion transmembrane transporter activity	GO:0070838//divalent metal ion transport	gi|460411196|ref|XP_004251000.1|/0/PREDICTED: magnesium transporter MRS2-11, chloroplastic-like [Solanum lycopersicum]
Solyc08g083190.2.1	1653.00	126.00	471.01	15.13	55.16	1.86621046929724	Up	3.81208e-46	1.33450747800587e-44	K13535|1|6e-06|50.8|gmx:100789925|cardiolipin-specific phospholipase [EC:3.1.1.-]	GO:0030312//external encapsulating structure	GO:0003824//catalytic activity	-	gi|460399859|ref|XP_004245454.1|/0/PREDICTED: uncharacterized protein LOC101263046 [Solanum lycopersicum]
Solyc02g088210.2.1	1278.00	11.00	41.00	1.72	6.25	1.86144762484735	Up	3.30888e-05	0.000171365531453362	-	-	-	GO:0009267//cellular response to starvation	gi|460372795|ref|XP_004232210.1|/2.49236e-144/PREDICTED: SPX domain-containing protein 4-like [Solanum lycopersicum]
Solyc10g051020.1.1	1551.00	165.00	613.00	21.14	76.63	1.85793392898155	Up	3.56352e-59	1.57846085343228e-57	K15638|1|3e-126|450|ath:AT1G17060|cytochrome P450, family 72, subfamily C, polypeptide 1;K15639|3|4e-111|400|aly:ARALYDRAFT_901457|cytochrome P450, family 734, subfamily A, polypeptide 1 (PHYB activation tagged suppressor 1) [EC:1.14.-.-];K10717|5|2e-86|318|vvi:100258332|cytokinin trans-hydroxylase	-	-	-	gi|460406567|ref|XP_004248734.1|/0/PREDICTED: secologanin synthase-like [Solanum lycopersicum]
Solyc05g010670.2.1	2734.00	1744.00	6449.00	125.50	452.67	1.85077233320851	Up	0	0	K04079|1|0.0|1163|vvi:100264968|molecular chaperone HtpG	GO:0009532//plastid stroma;GO:0009526//plastid envelope;GO:0031090//organelle membrane	GO:0005515//protein binding;GO:0032559	GO:0010035//response to inorganic substance;GO:0044267//cellular protein metabolic process;GO:0009416//response to light stimulus;GO:0006970//response to osmotic stress;GO:0003006//developmental process involved in reproduction	gi|460386650|ref|XP_004239010.1|/0/PREDICTED: endoplasmin homolog [Solanum lycopersicum]
Solyc04g050990.2.1	974.00	29.00	107.00	6.00	21.60	1.84799690655495	Up	1.763714e-11	1.7407470752377e-10	-	-	-	-	gi|460383570|ref|XP_004237494.1|/1.01516e-165/PREDICTED: putative F-box protein PP2-B2-like [Solanum lycopersicum]
Solyc11g066060.1.1	2097.00	6464.16	23835.03	608.93	2190.10	1.84664844811132	Up	0	0	K03283|1|0.0|1113|gmx:100787543|heat shock 70kDa protein 1/8	-	GO:0016628//oxidoreductase activity, acting on the CH-CH group of donors, NAD or NADP as acceptor;GO:0032559	GO:0008152//metabolic process;GO:0050896//response to stimulus	gi|460411111|ref|XP_004250958.1|/0/PREDICTED: heat shock cognate 70 kDa protein 1-like [Solanum lycopersicum]
Solyc01g110190.2.1	3236.00	13.00	48.00	0.79	2.84	1.84596637132758	Up	7.54104e-06	4.29695298329356e-05	K11498|1|0.0|1101|aly:ARALYDRAFT_481003|centromeric protein E	GO:0043229//intracellular organelle	GO:0046872//metal ion binding;GO:0003774//motor activity;GO:0000166//nucleotide binding	-	gi|460370040|ref|XP_004230863.1|/0/PREDICTED: uncharacterized protein LOC101264563 [Solanum lycopersicum]
Solyc06g075600.2.1	1745.00	12.00	44.00	1.36	4.88	1.84327449631255	Up	1.980854e-05	0.00010608544021983	K06694|1|5e-17|87.8|gmx:100499930|26S proteasome non-ATPase regulatory subunit 10	-	-	-	gi|460391286|ref|XP_004241254.1|/0/PREDICTED: ankyrin repeat-containing protein At5g02620-like [Solanum lycopersicum]
Solyc04g076100.2.1	3687.00	11.00	40.00	0.58	2.07	1.83550596237175	Up	5.22016e-05	0.000261446024753514	-	GO:0016020//membrane	-	-	gi|460384563|ref|XP_004237980.1|/0/PREDICTED: uncharacterized protein LOC101250110 [Solanum lycopersicum]
Solyc03g043930.2.1	1635.00	12.00	44.00	1.46	5.21	1.83531500339849	Up	1.980854e-05	0.000106109242203276	K07297|1|1e-169|594|rcu:RCOM_0581170|adiponectin receptor	GO:0031224//intrinsic to membrane	GO:0004871//signal transducer activity	GO:0009719;GO:0034285	gi|460377736|ref|XP_004234646.1|/0/PREDICTED: ADIPOR-like receptor CG5315-like [Solanum lycopersicum]
Solyc11g018680.1.1	873.00	17.00	62.00	3.94	14.03	1.83224747416352	Up	4.00964e-07	2.68904929775281e-06	K05681|1|2e-25|114|cme:CMS467C|ATP-binding cassette, subfamily G (WHITE), member 2;K12843|3|2e-10|64.7|vvi:100248403|U4/U6 small nuclear ribonucleoprotein PRP3	GO:0016020//membrane	GO:0017111//nucleoside-triphosphatase activity;GO:0015405;GO:0015098//molybdate ion transmembrane transporter activity;GO:0032559	GO:0009725//response to hormone stimulus;GO:0009207;GO:0046865//terpenoid transport	gi|460409951|ref|XP_004250400.1|/5.76437e-146/PREDICTED: ABC transporter G family member 25-like [Solanum lycopersicum]
Solyc05g015840.2.1	1313.00	14.00	51.00	2.13	7.56	1.82753280399523	Up	4.52744e-06	2.66238004926108e-05	-	-	-	-	gi|460387122|ref|XP_004239238.1|/1.23369e-162/PREDICTED: squamosa promoter-binding-like protein 16-like isoform 1 [Solanum lycopersicum]
Solyc11g007590.1.1	1017.00	83.00	302.00	16.43	58.30	1.82716340313778	Up	2.33392e-29	5.29680038022814e-28	K13717|1|2e-07|54.7|sbi:SORBI_06g032350|OTU domain-containing protein 3	-	-	-	gi|460409147|ref|XP_004250001.1|/2.35014e-168/PREDICTED: uncharacterized protein LOC101253339 [Solanum lycopersicum]
Solyc05g053470.2.1	1981.00	438.00	1585.00	43.72	154.32	1.8195597423772	Up	5.11442e-146	5.02497026748971e-144	K04077|1|0.0|1005|rcu:RCOM_1023530|chaperonin GroEL	GO:0005840//ribosome;GO:0031090//organelle membrane;GO:0044429//mitochondrial part	GO:0046914//transition metal ion binding;GO:0005515//protein binding;GO:0032559	GO:0006996//organelle organization;GO:0010038//response to metal ion;GO:0006457//protein folding;GO:0006950//response to stress	gi|460388438|ref|XP_004239874.1|/0/PREDICTED: chaperonin CPN60, mitochondrial-like [Solanum lycopersicum]
Solyc04g077170.2.1	827.00	26.00	94.00	6.38	22.50	1.81829667233953	Up	4.67002e-10	4.13103844016302e-09	-	-	-	-	gi|460384711|ref|XP_004238053.1|/1.56507e-73/PREDICTED: EPIDERMAL PATTERNING FACTOR-like protein 2-like [Solanum lycopersicum]
Solyc11g065700.1.1	903.00	77.00	278.00	17.24	60.72	1.81641201632637	Up	6.19278e-27	1.32365821396598e-25	K08064|1|4e-40|163|gmx:100782085|nuclear transcription factor Y, alpha	-	-	-	gi|460411069|ref|XP_004250937.1|/1.89481e-155/PREDICTED: nuclear transcription factor Y subunit A-1-like isoform 1 [Solanum lycopersicum]
Solyc03g119640.2.1	2299.00	56.00	202.00	4.80	16.90	1.81591693556103	Up	5.75144e-20	9.20963313212609e-19	-	GO:0000325//plant-type vacuole	-	GO:0015740//C4-dicarboxylate transport	gi|460380066|ref|XP_004235779.1|/0/PREDICTED: aluminum-activated malate transporter 9-like [Solanum lycopersicum]
Solyc01g105120.2.1	2635.00	431.00	1555.00	32.20	113.31	1.81514259615935	Up	7.90422e-143	7.67127042682927e-141	-	-	-	-	gi|460369391|ref|XP_004230546.1|/0/PREDICTED: uncharacterized protein LOC101244909 [Solanum lycopersicum]
Solyc06g062460.2.1	1643.00	15.00	54.00	1.81	6.36	1.81303706820115	Up	2.71718e-06	1.64567916032471e-05	K10863|1|1e-06|53.1|ath:AT5G01310|aprataxin [EC:3.-.-.-]	-	-	-	gi|460392689|ref|XP_004241947.1|/0/PREDICTED: transcription factor bHLH87-like [Solanum lycopersicum]
Solyc12g006230.1.1	252.00	10.00	36.00	8.99	31.56	1.81170418449901	Up	0.0001380972	0.000651981540438995	K13148|1|1e-08|55.8|vvi:100261060|integrator complex subunit 11 [EC:3.1.27.-];K05283|3|2e-07|52.0|aly:ARALYDRAFT_354960|phosphatidylinositol glycan, class W [EC:2.3.-.-];K11982|4|6e-07|50.4|gmx:100787523|E3 ubiquitin-protein ligase RNF115/126 [EC:6.3.2.19]	-	GO:0046914//transition metal ion binding	-	gi|460412315|ref|XP_004251547.1|/8.84033e-47/PREDICTED: RING-H2 finger protein ATL10-like [Solanum lycopersicum]
Solyc12g005880.1.1	1188.00	35.00	126.00	5.90	20.71	1.81154069397131	Up	5.74824e-13	6.26377133728891e-12	K14413|1|2e-09|61.6|vvi:100242374|beta-1,3-galactosyltransferase [EC:2.4.1.-]	GO:0043231//intracellular membrane-bounded organelle;GO:0031224//intrinsic to membrane	GO:0016758//transferase activity, transferring hexosyl groups	GO:0006464//cellular protein modification process	gi|460412261|ref|XP_004251520.1|/0/PREDICTED: probable beta-1,3-galactosyltransferase 2-like isoform 1 [Solanum lycopersicum]
Solyc12g088940.1.1	2043.00	25.00	90.00	2.42	8.49	1.81075750627844	Up	1.20081e-09	1.02905020638909e-08	K11228|1|1e-59|229|ota:Ot13g01170|mitogen-activated protein kinase kinase kinase [EC:2.7.11.1];K13414|2|8e-59|226|ath:AT4G08500|mitogen-activated protein kinase kinase kinase 1, plant [EC:2.7.11.25]	GO:0043231//intracellular membrane-bounded organelle;GO:0016020//membrane	GO:0004672//protein kinase activity;GO:0000166//nucleotide binding	-	gi|460414964|ref|XP_004252831.1|/0/PREDICTED: uncharacterized protein LOC101259033 [Solanum lycopersicum]
Solyc03g007000.2.1	1843.00	52.00	187.00	5.59	19.60	1.80993346615938	Up	1.548208e-18	2.29017757125155e-17	-	GO:0044464//cell part	GO:0004175//endopeptidase activity	GO:0019538//protein metabolic process	gi|460376728|ref|XP_004234149.1|/0/PREDICTED: uncharacterized protein LOC101268739 [Solanum lycopersicum]
Solyc07g017800.2.1	1011.00	113.00	406.00	22.50	78.86	1.80936870900342	Up	2.06958e-38	5.96034047044632e-37	-	-	-	-	gi|460394641|ref|XP_004242909.1|/7.47622e-58/PREDICTED: uncharacterized protein LOC101264135 [Solanum lycopersicum]
Solyc08g067320.1.1	276.00	20.23	72.68	16.37	57.35	1.80873916442903	Up	5.6294e-08	4.12528928790669e-07	K08912|1|3e-45|177|zma:100282054|light-harvesting complex II chlorophyll a/b binding protein 1	GO:0009521;GO:0031224//intrinsic to membrane;GO:0009534//chloroplast thylakoid	GO:0046906//tetrapyrrole binding;GO:0043169//cation binding	GO:0006464//cellular protein modification process;GO:0006091//generation of precursor metabolites and energy	gi|460376914|ref|XP_004234241.1|/1.86451e-44/PREDICTED: uncharacterized protein LOC101245729 [Solanum lycopersicum]
Solyc01g102610.2.1	2561.00	1247.00	4474.00	95.88	335.55	1.8072259430185	Up	0	0	K13447|1|8e-22|104|mtr:MTR_1g083290|respiratory burst oxidase [EC:1.6.3.- 1.11.1.-]	GO:0016020//membrane;GO:0009536//plastid	GO:0005488//binding;GO:0016723//oxidoreductase activity, oxidizing metal ions, NAD or NADP as acceptor	GO:0009314//response to radiation;GO:0022900//electron transport chain	gi|460369063|ref|XP_004230384.1|/0/PREDICTED: ferric reduction oxidase 7, chloroplastic-like [Solanum lycopersicum]
Solyc06g083650.2.1	1402.00	17.00	61.00	2.42	8.46	1.80565061584536	Up	6.27272e-07	4.09743337893297e-06	K01206|1|3e-18|91.7|ath:AT1G67830|alpha-L-fucosidase [EC:3.2.1.51];K00514|2|5e-18|90.9|rcu:RCOM_1428040|zeta-carotene desaturase [EC:1.3.5.6]	-	GO:0016787//hydrolase activity	GO:0044238//primary metabolic process	gi|460393568|ref|XP_004242381.1|/0/PREDICTED: GDSL esterase/lipase At5g33370-like [Solanum lycopersicum]
Solyc12g096920.1.1	2865.00	10.00	36.00	0.69	2.41	1.80436487945179	Up	0.0001380972	0.000652110492484177	K13457|1|4e-99|361|rcu:RCOM_0742270|disease resistance protein RPM1	-	-	-	gi|460415661|ref|XP_004253176.1|/0/PREDICTED: probable disease resistance protein RF9-like [Solanum lycopersicum]
Solyc01g106210.2.1	2482.00	1057.00	3770.72	83.90	291.94	1.7989291786803	Up	0	0	K04043|1|0.0|1142|vvi:100250929|molecular chaperone DnaK	GO:0043231//intracellular membrane-bounded organelle	GO:0005515//protein binding;GO:0016628//oxidoreductase activity, acting on the CH-CH group of donors, NAD or NADP as acceptor;GO:0032559	GO:0050896//response to stimulus;GO:0044267//cellular protein metabolic process	gi|460369371|ref|XP_004230536.1|/0/PREDICTED: heat shock 70 kDa protein, mitochondrial-like [Solanum lycopersicum]
Solyc07g007790.2.1	3680.00	731.00	2607.00	38.95	135.48	1.79838465854513	Up	3.90614e-235	5.75673410493827e-233	K00696|1|0.0|1674|vvi:100241955|sucrose-phosphate synthase [EC:2.4.1.14]	-	GO:0035251//UDP-glucosyltransferase activity	GO:0005984//disaccharide metabolic process	gi|86449976|gb|ABC96184.1|/0/sucrose phosphate synthase [Cucumis melo]
Solyc09g011060.2.1	2716.00	19.98	71.33	1.45	5.04	1.79737083348498	Up	3.79114e-08	2.8232522613849e-07	K12813|1|5e-81|301|gmx:100809559|pre-mRNA-splicing factor ATP-dependent RNA helicase DHX16 [EC:3.6.4.13]	GO:0016020//membrane	GO:0004672//protein kinase activity;GO:0032559	GO:0006464//cellular protein modification process;GO:0010033//response to organic substance;GO:0007167//enzyme linked receptor protein signaling pathway	gi|460401819|ref|XP_004246413.1|/0/PREDICTED: L-type lectin-domain containing receptor kinase IV.1-like [Solanum lycopersicum]
Solyc01g068560.2.1	714.00	25.00	89.00	7.16	24.86	1.79579480378823	Up	1.868552e-09	1.57861567586695e-08	-	-	-	-	gi|359487196|ref|XP_002269821.2|/2.08744e-17/PREDICTED: uncharacterized protein LOC100248068 [Vitis vinifera]
Solyc03g080100.2.1	1418.00	27.00	96.00	3.79	13.15	1.79479304600857	Up	4.40174e-10	3.90094812546399e-09	K07213|1|5e-07|54.3|gmx:547569|copper chaperone	-	-	GO:0030001//metal ion transport	gi|460378551|ref|XP_004235034.1|/1.29135e-120/PREDICTED: uncharacterized protein LOC101253261 [Solanum lycopersicum]
Solyc07g055640.1.1	2466.00	12.29	43.58	0.98	3.40	1.79468109202249	Up	3.1124e-05	0.000161998146936996	K04733|1|9e-60|230|smo:SELMODRAFT_159261|interleukin-1 receptor-associated kinase 4 [EC:2.7.11.1];K13417|5|9e-55|213|ath:AT2G13790|somatic embryogenesis receptor kinase 4 [EC:2.7.10.1 2.7.11.1]	-	GO:0030246//carbohydrate binding;GO:0004702//receptor signaling protein serine/threonine kinase activity;GO:0032559	GO:0006464//cellular protein modification process	gi|460395358|ref|XP_004243251.1|/1.62684e-175/PREDICTED: G-type lectin S-receptor-like serine/threonine-protein kinase SD2-5-like [Solanum lycopersicum]
Solyc03g096780.1.1	342.00	45.00	160.00	28.55	99.02	1.79422920371196	Up	6.88778e-16	8.97139920894708e-15	-	-	-	-	gi|460379031|ref|XP_004235268.1|/4.59114e-35/PREDICTED: uncharacterized protein LOC101243970 [Solanum lycopersicum]
Solyc03g007530.2.1	4955.00	71.00	252.00	2.80	9.70	1.79255792012952	Up	3.93142e-24	7.52104587339744e-23	K05666|1|0.0|642|olu:OSTLU_35503|ATP-binding cassette, subfamily C (CFTR/MRP), member 2;K05658|2|5e-57|222|sbi:SORBI_07g003520|ATP-binding cassette, subfamily B (MDR/TAP), member 1	GO:0031224//intrinsic to membrane	GO:0017111//nucleoside-triphosphatase activity;GO:0016628//oxidoreductase activity, acting on the CH-CH group of donors, NAD or NADP as acceptor;GO:0015405;GO:0032559	GO:0006810//transport;GO:0009207	gi|460376814|ref|XP_004234191.1|/0/PREDICTED: ABC transporter C family member 10-like [Solanum lycopersicum]
Solyc12g088420.1.1	762.00	20.00	71.00	5.35	18.52	1.79147330197173	Up	8.77284e-08	6.30308621727355e-07	K13348|1|2e-71|266|vvi:100247188|protein Mpv17	GO:0044439;GO:0031224//intrinsic to membrane	-	-	gi|460414783|ref|XP_004252742.1|/5.10211e-129/PREDICTED: PXMP2/4 family protein 4-like [Solanum lycopersicum]
Solyc07g007620.2.1	1920.00	59.00	209.00	6.08	21.01	1.78893293322946	Up	3.13308e-20	5.06790548780488e-19	K03715|1|0.0|768|vvi:100248939|1,2-diacylglycerol 3-beta-galactosyltransferase [EC:2.4.1.46]	GO:0009527//plastid outer membrane	GO:0005488//binding;GO:0035250//UDP-galactosyltransferase activity	GO:0009267//cellular response to starvation;GO:0032787//monocarboxylic acid metabolic process;GO:0030258//lipid modification;GO:0009247//glycolipid biosynthetic process	gi|460394288|ref|XP_004242736.1|/0/PREDICTED: monogalactosyldiacylglycerol synthase 2, chloroplastic-like [Solanum lycopersicum]
Solyc06g083220.2.1	1766.00	13.00	46.00	1.46	5.04	1.7874553646199	Up	1.856024e-05	9.98930861136159e-05	-	GO:0043231//intracellular membrane-bounded organelle	-	-	gi|460393656|ref|XP_004242425.1|/0/PREDICTED: uncharacterized protein LOC101254004 [Solanum lycopersicum]
Solyc08g065260.2.1	1159.00	13.00	46.00	2.25	7.76	1.78613165097009	Up	1.856024e-05	9.98705724588686e-05	-	-	-	-	gi|460399145|ref|XP_004245102.1|/2.39932e-151/PREDICTED: uncharacterized protein ycf36-like isoform 1 [Solanum lycopersicum]
Solyc07g041910.2.1	510.00	16.00	56.37	6.55	22.52	1.78164001565542	Up	2.54008e-06	1.54037109474219e-05	K01366|1|2e-58|223|sbi:SORBI_02g025920|cathepsin H [EC:3.4.22.16]	GO:0031410//cytoplasmic vesicle;GO:0043231//intracellular membrane-bounded organelle	GO:0004175//endopeptidase activity	GO:0019538//protein metabolic process	gi|460396286|ref|XP_004243707.1|/6.76977e-67/PREDICTED: cysteine proteinase 3-like [Solanum lycopersicum]
Solyc09g010210.2.1	1732.00	25.00	88.00	2.86	9.83	1.78117626956219	Up	2.90096e-09	2.41157451253482e-08	K01179|1|2e-162|570|sbi:SORBI_02g030710|endoglucanase [EC:3.2.1.4]	-	GO:0004553//hydrolase activity, hydrolyzing O-glycosyl compounds	GO:0044238//primary metabolic process;GO:0009827//plant-type cell wall modification	gi|350538697|ref|NP_001234867.1|/0/endo-1,4-beta-glucanase precursor [Solanum lycopersicum]
Solyc01g005010.2.1	1098.00	46.00	162.00	8.41	28.89	1.78039249830947	Up	6.48112e-16	8.46481072210066e-15	-	-	-	-	gi|460365753|ref|XP_004228761.1|/1.40547e-121/PREDICTED: uncharacterized protein LOC101263636 [Solanum lycopersicum]
Solyc04g079220.1.1	228.00	25.00	88.00	25.28	86.80	1.77969857915474	Up	2.90096e-09	2.41073512008354e-08	-	GO:0043231//intracellular membrane-bounded organelle	GO:0003824//catalytic activity	GO:0044238//primary metabolic process	gi|82621132|gb|ABB86254.1|/6.73824e-34/patatin-like protein 1 [Solanum tuberosum]
Solyc01g067740.2.1	929.00	216.00	760.00	46.96	161.17	1.77907891368554	Up	7.4783e-69	3.79881728723404e-67	K04565|1|1e-73|274|pop:POPTR_595511|Cu/Zn superoxide dismutase [EC:1.15.1.1]	GO:0044424//intracellular part	GO:0003824//catalytic activity;GO:0016209//antioxidant activity;GO:0043169//cation binding	GO:0072593//reactive oxygen species metabolic process	gi|3334337|sp|Q43779.3|SODC2_SOLLC/1.35643e-79/RecName: Full=Superoxide dismutase [Cu-Zn] 2
Solyc02g091240.1.1	1359.00	83.00	291.00	12.18	41.65	1.77380236234658	Up	2.8388e-27	6.13360633484163e-26	K07088|1|2e-51|201|rcu:RCOM_0875040|	GO:0031224//intrinsic to membrane	-	GO:0060918//auxin transport	gi|460372379|ref|XP_004232008.1|/0/PREDICTED: uncharacterized protein LOC101262162 [Solanum lycopersicum]
Solyc01g111040.2.1	1554.00	123.69	432.82	15.82	54.00	1.7712098074654	Up	8.61458e-40	2.54861335192069e-38	-	-	GO:0046872//metal ion binding	-	gi|460370164|ref|XP_004230924.1|/0/PREDICTED: uncharacterized protein LOC101257023 [Solanum lycopersicum]
Solyc02g062420.2.1	1265.00	10.00	35.00	1.58	5.39	1.7703607145754	Up	0.000216702	0.000986417588179218	-	GO:0044464//cell part	-	-	gi|350534894|ref|NP_001233909.1|/5.00974e-121/green ripe-like 2 [Solanum lycopersicum]
Solyc06g054090.1.1	582.00	10.00	35.00	3.56	12.14	1.76981927528928	Up	0.000216702	0.00098660569221968	K00676|1|1e-15|81.3|ppp:PHYPADRAFT_104139|ribosomal-protein-alanine N-acetyltransferase [EC:2.3.1.128]	-	GO:0016407//acetyltransferase activity	GO:0009725//response to hormone stimulus	gi|460390867|ref|XP_004241046.1|/1.54016e-109/PREDICTED: uncharacterized N-acetyltransferase p20-like [Solanum lycopersicum]
Solyc01g081310.2.1	1432.00	113.00	395.00	15.72	53.58	1.76909336358377	Up	2.45384e-36	6.74170655926352e-35	K00799|1|4e-66|250|vvi:100242434|glutathione S-transferase [EC:2.5.1.18]	-	GO:0016829//lyase activity	-	gi|350538459|ref|NP_001234088.1|/3.43983e-129/uncharacterized protein LOC543815 [Solanum lycopersicum]
Solyc10g009340.1.1	372.00	65.00	227.00	37.56	127.94	1.76819842027177	Up	1.599306e-21	2.73912702654232e-20	K13448|1|8e-10|60.1|ath:AT4G14640|calcium-binding protein CML;K02183|2|2e-09|58.9|bdi:100823858|calmodulin	-	GO:0046872//metal ion binding	GO:0000904//cell morphogenesis involved in differentiation	gi|460405250|ref|XP_004248089.1|/7.25508e-65/PREDICTED: calcium-binding protein KIC-like [Solanum lycopersicum]
Solyc01g107460.2.1	1037.00	914.00	3183.00	177.28	602.18	1.7641650066177	Up	3.95806e-279	6.70203421985815e-277	-	-	-	-	gi|460369762|ref|XP_004230726.1|/9.20224e-160/PREDICTED: uncharacterized protein LOC101248432 [Solanum lycopersicum]
Solyc05g050380.2.1	2073.00	63.00	217.94	6.00	20.26	1.75559976830526	Up	2.42276e-20	3.93224983004759e-19	K05391|1|0.0|728|rcu:RCOM_1579800|cyclic nucleotide gated channel, other eukaryote	GO:0016020//membrane	GO:0005249//voltage-gated potassium channel activity;GO:0005515//protein binding;GO:0005217//intracellular ligand-gated ion channel activity;GO:0000166//nucleotide binding	GO:0070838//divalent metal ion transport	gi|460388855|ref|XP_004240079.1|/0/PREDICTED: cyclic nucleotide-gated ion channel 1-like [Solanum lycopersicum]
Solyc07g007200.2.1	1963.00	39.00	135.00	3.93	13.27	1.75556715311159	Up	2.8899e-13	3.20764121338912e-12	K15692|1|3e-13|75.5|smo:SELMODRAFT_67002|E3 ubiquitin-protein ligase RNF13 [EC:6.3.2.19]	-	GO:0046914//transition metal ion binding	-	gi|460394236|ref|XP_004242710.1|/0/PREDICTED: uncharacterized protein LOC101251898 [Solanum lycopersicum]
Solyc06g065360.2.1	3038.00	59.00	204.00	3.82	12.87	1.75236751018495	Up	2.73118e-19	4.20147696520619e-18	-	GO:0016020//membrane	-	-	gi|460392447|ref|XP_004241827.1|/0/PREDICTED: uncharacterized protein LOC101251689 [Solanum lycopersicum]
Solyc12g009680.1.1	987.00	20.00	69.00	4.08	13.74	1.7517409468466	Up	2.11244e-07	1.4547016152293e-06	K07297|1|1e-116|417|vvi:100262689|adiponectin receptor	GO:0016020//membrane	GO:0004871//signal transducer activity	GO:0006970//response to osmotic stress;GO:0009719;GO:0034285	gi|460412691|ref|XP_004251731.1|/0/PREDICTED: ADIPOR-like receptor CG5315-like [Solanum lycopersicum]
Solyc11g010430.1.1	678.00	11.00	38.00	3.33	11.21	1.75119219573416	Up	0.0001281044	0.00060744638530288	K06942|1|9e-06|48.5|vcn:VOLCADRAFT_117695|	GO:0042579//microbody	-	-	gi|460409411|ref|XP_004250132.1|/1.85396e-129/PREDICTED: UPF0483 protein CG5412-like [Solanum lycopersicum]
Solyc06g072740.1.1	954.00	40.00	138.00	8.46	28.47	1.75071292462232	Up	1.750368e-13	1.98433219373219e-12	K00913|1|2e-109|394|vvi:100242009|inositol-1,3,4-trisphosphate 5/6-kinase / inositol-tetrakisphosphate 1-kinase [EC:2.7.1.159 2.7.1.134]	-	GO:0005488//binding;GO:0016773//phosphotransferase activity, alcohol group as acceptor	GO:0008152//metabolic process	gi|460391672|ref|XP_004241443.1|/9.17252e-180/PREDICTED: inositol-tetrakisphosphate 1-kinase 1-like [Solanum lycopersicum]
Solyc03g116820.2.1	1136.00	16.00	55.00	2.82	9.47	1.74766926306959	Up	3.9434e-06	2.33677525440556e-05	K10405|1|1e-08|59.3|gmx:100814696|kinesin family member C1;K09313|3|9e-06|49.7|pop:POPTR_569871|homeobox protein cut-like	-	-	GO:0009987//cellular process	gi|255553243|ref|XP_002517664.1|/1.60177e-83/conserved hypothetical protein [Ricinus communis]
Solyc01g067120.2.1	788.00	23.00	79.00	5.94	19.89	1.74350844003298	Up	2.96132e-08	2.2338551342812e-07	K03347|1|3e-36|150|vvi:100233054|cullin 1	-	-	-	gi|460366713|ref|XP_004229224.1|/1.44399e-81/PREDICTED: cullin-1-like isoform 1 [Solanum lycopersicum]
Solyc11g008530.1.1	3954.00	115.20	394.98	5.71	19.09	1.74125445204109	Up	1.836356e-35	4.88773684503902e-34	K11592|1|0.0|1434|rcu:RCOM_1077610|endoribonuclease Dicer [EC:3.1.26.-]	-	GO:0017111//nucleoside-triphosphatase activity;GO:0003723//RNA binding;GO:0016891//endoribonuclease activity, producing 5'-phosphomonoesters	GO:0006259//DNA metabolic process;GO:0030422//production of siRNA involved in RNA interference;GO:0002252;GO:0035195//gene silencing by miRNA	gi|460409283|ref|XP_004250068.1|/0/PREDICTED: endoribonuclease Dicer homolog 2-like [Solanum lycopersicum]
Solyc11g005630.1.1	2334.00	164.00	562.00	13.86	46.31	1.74039649956648	Up	6.84572e-50	2.59843505564388e-48	K13418|1|7e-49|194|aly:ARALYDRAFT_895025|somatic embryogenesis receptor kinase 1 [EC:2.7.10.1 2.7.11.1];K04733|3|9e-49|193|aly:ARALYDRAFT_916421|interleukin-1 receptor-associated kinase 4 [EC:2.7.11.1];K13416|5|2e-48|192|ath:AT4G33430|brassinosteroid insensitive 1-associated receptor kinase 1 [EC:2.7.10.1 2.7.11.1]	-	GO:0005488//binding;GO:0004672//protein kinase activity	-	gi|460408910|ref|XP_004249884.1|/0/PREDICTED: G-type lectin S-receptor-like serine/threonine-protein kinase RLK1-like [Solanum lycopersicum]
Solyc09g008780.2.1	2004.00	1324.00	4529.00	130.62	435.82	1.73835659061742	Up	0	0	-	GO:0043231//intracellular membrane-bounded organelle	-	-	gi|460402164|ref|XP_004246584.1|/0/PREDICTED: uncharacterized protein LOC101249675 [Solanum lycopersicum]
Solyc07g042150.2.1	1540.00	17.00	58.00	2.19	7.30	1.73696559416621	Up	2.35484e-06	1.43422971938776e-05	-	GO:0043231//intracellular membrane-bounded organelle	-	GO:0006743//ubiquinone metabolic process	gi|460396267|ref|XP_004243698.1|/5.07086e-166/PREDICTED: ubiquinone biosynthesis protein COQ9, mitochondrial-like [Solanum lycopersicum]
Solyc09g060110.2.1	3141.00	12.00	41.00	0.75	2.50	1.73696559416621	Up	7.58176e-05	0.000372381238428307	K13416|1|9e-71|267|rcu:RCOM_1534760|brassinosteroid insensitive 1-associated receptor kinase 1 [EC:2.7.10.1 2.7.11.1];K13417|4|2e-68|259|ath:AT2G13790|somatic embryogenesis receptor kinase 4 [EC:2.7.10.1 2.7.11.1]	GO:0044464//cell part	GO:0004702//receptor signaling protein serine/threonine kinase activity;GO:0032559	GO:0006464//cellular protein modification process	gi|460403201|ref|XP_004247083.1|/0/PREDICTED: probable LRR receptor-like serine/threonine-protein kinase At5g48740-like [Solanum lycopersicum]
Solyc01g068490.2.1	2604.00	22.00	75.00	1.66	5.53	1.73609623888778	Up	7.6072e-08	5.49869512564335e-07	K08332|1|3e-09|62.8|vcn:VOLCADRAFT_41528|vacuolar protein 8	-	-	-	gi|460366841|ref|XP_004229286.1|/0/PREDICTED: U-box domain-containing protein 44-like [Solanum lycopersicum]
Solyc01g066290.2.1	606.00	77.12	263.30	26.27	87.48	1.73553701991446	Up	4.09972e-24	7.8304652e-23	-	-	-	-	gi|460388286|ref|XP_004239799.1|/1.56166e-06/PREDICTED: uncharacterized protein LOC101266941 [Solanum lycopersicum]
Solyc05g051220.2.1	2917.00	70.00	239.00	4.72	15.71	1.73482441593236	Up	4.82514e-22	8.40264168490153e-21	K05391|1|1e-16|87.4|gmx:100784327|cyclic nucleotide gated channel, other eukaryote	GO:0031224//intrinsic to membrane	GO:0005249//voltage-gated potassium channel activity	GO:0009725//response to hormone stimulus;GO:0030001//metal ion transport	gi|460388769|ref|XP_004240037.1|/0/PREDICTED: potassium channel SKOR-like [Solanum lycopersicum]
Solyc07g052400.2.1	2754.00	206.00	701.01	14.71	48.84	1.73126595373257	Up	2.556e-61	1.16905172413793e-59	K05387|1|0.0|1066|aly:ARALYDRAFT_470513|glutamate receptor, ionotropic, other eukaryote	GO:0009536//plastid;GO:0016020//membrane	GO:0005488//binding;GO:0008066//glutamate receptor activity;GO:0005261//cation channel activity	GO:0009314//response to radiation;GO:0019932//second-messenger-mediated signaling;GO:0009409//response to cold;GO:0006875//cellular metal ion homeostasis;GO:0009737//response to abscisic acid stimulus;GO:0006816//calcium ion transport;GO:0010034//response to acetate;GO:0009612//response to mechanical stimulus	gi|460395798|ref|XP_004243468.1|/0/PREDICTED: glutamate receptor 3.4-like [Solanum lycopersicum]
Solyc01g109880.2.1	1075.00	67.00	228.00	12.52	41.56	1.73096109197159	Up	5.05854e-21	8.45154951014696e-20	K04371|1|2e-29|128|vvi:100254083|extracellular signal-regulated kinase 1/2 [EC:2.7.11.24];K09060|2|1e-06|52.4|bdi:100835529|plant G-box-binding factor	GO:0043231//intracellular membrane-bounded organelle	GO:0003677//DNA binding;GO:0001071//nucleic acid binding transcription factor activity;GO:0005515//protein binding	GO:0006351//transcription, DNA-dependent	gi|350539141|ref|NP_001233865.1|/1.53311e-64/bZIP transcription factor [Solanum lycopersicum]
Solyc03g071720.2.1	1191.00	30.00	102.00	5.04	16.72	1.73007920858097	Up	3.57588e-10	3.18917202091894e-09	K15892|1|2e-55|214|osa:4327435|farnesol kinase [EC:2.7.1.-]	GO:0009941//chloroplast envelope;GO:0031224//intrinsic to membrane	GO:0016301//kinase activity	GO:0006644//phospholipid metabolic process;GO:0006796//phosphate-containing compound metabolic process;GO:0042360//vitamin E metabolic process	gi|460378306|ref|XP_004234914.1|/3.82675e-168/PREDICTED: probable phytol kinase 1, chloroplastic-like [Solanum lycopersicum]
Solyc05g050130.2.1	1193.00	155.00	527.00	26.01	86.26	1.72962531679151	Up	1.774258e-46	6.26633280325444e-45	K01183|1|1e-94|345|vvi:100233088|chitinase [EC:3.2.1.14]	GO:0030312//external encapsulating structure	GO:0004553//hydrolase activity, hydrolyzing O-glycosyl compounds;GO:0043167//ion binding	GO:0006026	gi|460388877|ref|XP_004240090.1|/1.62878e-134/PREDICTED: acidic endochitinase-like [Solanum lycopersicum]
Solyc04g054760.2.1	777.00	15.00	51.00	3.93	13.03	1.72923586630953	Up	1.024256e-05	5.71758522328735e-05	-	-	-	-	gi|460383408|ref|XP_004237417.1|/8.55281e-87/PREDICTED: uncharacterized protein LOC101267225 [Solanum lycopersicum]
Solyc10g009020.2.1	1122.00	25.10	85.28	4.49	14.87	1.72761729731127	Up	1.07027e-08	8.47518946932007e-08	-	-	GO:0046914//transition metal ion binding	-	gi|460405298|ref|XP_004248113.1|/1.71478e-138/PREDICTED: uncharacterized protein LOC101248144 [Solanum lycopersicum]
Solyc09g091180.2.1	2036.00	449.21	1525.00	43.61	144.40	1.72733984669293	Up	5.5926e-131	5.05770170454545e-129	K04077|1|0.0|976|rcu:RCOM_1023530|chaperonin GroEL	GO:0005840//ribosome;GO:0031090//organelle membrane;GO:0044429//mitochondrial part	GO:0046914//transition metal ion binding;GO:0005515//protein binding;GO:0032559	GO:0006996//organelle organization;GO:0010038//response to metal ion;GO:0006457//protein folding;GO:0006950//response to stress	gi|460404682|ref|XP_004247810.1|/0/PREDICTED: chaperonin CPN60-2, mitochondrial-like [Solanum lycopersicum]
Solyc05g045650.2.1	2820.00	39.00	131.99	2.72	8.98	1.72310879349081	Up	1.608962e-12	1.68482314692982e-11	K05387|1|0.0|1182|aly:ARALYDRAFT_470513|glutamate receptor, ionotropic, other eukaryote	GO:0030313;GO:0031224//intrinsic to membrane	GO:0008066//glutamate receptor activity;GO:0005231//excitatory extracellular ligand-gated ion channel activity	GO:0007166//cell surface receptor signaling pathway;GO:0006810//transport	gi|460388992|ref|XP_004240147.1|/0/PREDICTED: glutamate receptor 3.4-like [Solanum lycopersicum]
Solyc08g061560.2.1	3649.00	33.00	111.00	1.77	5.82	1.71726979282529	Up	7.83086e-11	7.35201661423516e-10	K08286|1|7e-131|467|ath:AT4G28490|protein-serine/threonine kinase [EC:2.7.11.-]	GO:0031224//intrinsic to membrane;GO:0043231//intracellular membrane-bounded organelle;GO:0031410//cytoplasmic vesicle	GO:0004672//protein kinase activity;GO:0016628//oxidoreductase activity, acting on the CH-CH group of donors, NAD or NADP as acceptor;GO:0032559	GO:0006952//defense response;GO:0009886//post-embryonic morphogenesis;GO:0016049//cell growth;GO:0009943//adaxial/abaxial axis specification;GO:0009887//organ morphogenesis;GO:0007155//cell adhesion;GO:0006833//water transport;GO:0050794//regulation of cellular process;GO:0003006//developmental process involved in reproduction;GO:0006464//cellular protein modification process	gi|460399020|ref|XP_004245043.1|/0/PREDICTED: LRR receptor-like serine/threonine-protein kinase ERECTA-like [Solanum lycopersicum]
Solyc01g010480.2.1	1871.00	62.00	209.00	6.56	21.57	1.71725845654237	Up	3.37696e-19	5.1682641025641e-18	K08282|1|3e-43|175|ota:Ot16g02900|non-specific serine/threonine protein kinase [EC:2.7.11.1]	-	GO:0060089;GO:0005488//binding	GO:0007165//signal transduction	gi|460365015|ref|XP_004228401.1|/0/PREDICTED: protein TWIN LOV 1-like isoform 1 [Solanum lycopersicum]
Solyc07g065060.1.1	1035.00	19.00	64.00	3.69	12.13	1.71688682906011	Up	8.40748e-07	5.40028477266613e-06	-	-	-	-	gi|460397048|ref|XP_004244080.1|/2.7643e-164/PREDICTED: probable long-chain-alcohol O-fatty-acyltransferase 3-like [Solanum lycopersicum]
Solyc05g056050.2.1	1030.00	686.86	2311.38	134.16	440.36	1.71472883396437	Up	1.306772e-195	1.64206218421053e-193	K08907|1|2e-111|400|pop:POPTR_724963|light-harvesting complex I chlorophyll a/b binding protein 1	GO:0031224//intrinsic to membrane;GO:0009521;GO:0009526//plastid envelope;GO:0009534//chloroplast thylakoid;GO:0009570//chloroplast stroma	GO:0043169//cation binding;GO:0046906//tetrapyrrole binding	GO:0009765//photosynthesis, light harvesting;GO:0009639//response to red or far red light;GO:0006464//cellular protein modification process	gi|460388027|ref|XP_004239673.1|/1.20202e-127/PREDICTED: chlorophyll a-b binding protein 6A, chloroplastic-like [Solanum lycopersicum]
Solyc02g072000.2.1	1712.00	28.00	94.00	3.24	10.62	1.71271804791953	Up	2.3269e-09	1.95065791783708e-08	-	-	GO:0003677//DNA binding	GO:0006351//transcription, DNA-dependent	gi|460374503|ref|XP_004233050.1|/0/PREDICTED: heat stress transcription factor A-4a-like [Solanum lycopersicum]
Solyc02g084430.2.1	523.00	95.91	322.12	38.23	125.26	1.71214867877012	Up	6.26806e-29	1.40516368544601e-27	-	-	-	-	gi|359476640|ref|XP_003631872.1|/8.66931e-36/PREDICTED: probable salt tolerance-like protein At1g78600-like [Vitis vinifera]
Solyc01g088610.2.1	682.00	165.00	553.00	49.59	162.11	1.70885195795729	Up	6.73102e-48	2.4609969754977e-46	-	GO:0009532//plastid stroma	GO:0005515//protein binding	GO:0044267//cellular protein metabolic process	gi|460367703|ref|XP_004229710.1|/2.57074e-70/PREDICTED: 20 kDa chaperonin, chloroplastic-like [Solanum lycopersicum]
Solyc06g065350.2.1	1945.00	29.00	97.00	2.95	9.62	1.70532193952084	Up	1.399472e-09	1.1911726916221e-08	-	GO:0016020//membrane	-	-	gi|460392447|ref|XP_004241827.1|/0/PREDICTED: uncharacterized protein LOC101251689 [Solanum lycopersicum]
Solyc11g018690.1.1	1029.00	32.00	107.00	6.26	20.41	1.7050416201001	Up	1.991494e-10	1.81269230842547e-09	K05681|1|6e-56|216|cme:CMS467C|ATP-binding cassette, subfamily G (WHITE), member 2;K12843|2|6e-49|192|vvi:100248403|U4/U6 small nuclear ribonucleoprotein PRP3;K02065|4|5e-18|90.1|mtr:MTR_7g079540|putative ABC transport system ATP-binding protein	GO:0016020//membrane	GO:0017111//nucleoside-triphosphatase activity;GO:0015405;GO:0015098//molybdate ion transmembrane transporter activity;GO:0032559	GO:0009725//response to hormone stimulus;GO:0009207;GO:0046865//terpenoid transport	gi|460409951|ref|XP_004250400.1|/7.42496e-178/PREDICTED: ABC transporter G family member 25-like [Solanum lycopersicum]
Solyc02g087580.2.1	2370.00	12.00	40.00	1.00	3.25	1.70043971814109	Up	0.0001175038	0.000560072514473947	-	GO:0043231//intracellular membrane-bounded organelle	-	-	gi|460372873|ref|XP_004232247.1|/0/PREDICTED: uncharacterized protein LOC101261868 [Solanum lycopersicum]
Solyc10g079930.1.1	1314.00	70.00	233.00	10.63	34.53	1.69970873732228	Up	6.1546e-21	1.02540875785066e-19	K13495|1|3e-141|499|vvi:100262460|cis-zeatin O-glucosyltransferase [EC:2.4.1.215]	-	GO:0016757//transferase activity, transferring glycosyl groups	-	gi|460407590|ref|XP_004249235.1|/0/PREDICTED: zeatin O-glucosyltransferase-like [Solanum lycopersicum]
Solyc08g006410.2.1	1674.00	13.76	45.77	1.63	5.29	1.69839575788295	Up	2.89376e-05	0.000151609655475093	K13691|1|9e-160|561|vvi:100243330|pathogen-inducible salicylic acid glucosyltransferase [EC:2.4.1.-]	-	GO:0016758//transferase activity, transferring hexosyl groups	-	gi|460397866|ref|XP_004244487.1|/0/PREDICTED: UDP-glycosyltransferase 74F2-like [Solanum lycopersicum]
Solyc10g081750.1.1	585.00	86.00	286.00	30.41	98.66	1.69791947096369	Up	2.5049e-25	5.01294949706622e-24	-	GO:0043231//intracellular membrane-bounded organelle	-	-	gi|460407918|ref|XP_004249396.1|/3.04535e-105/PREDICTED: uncharacterized protein LOC101245307 [Solanum lycopersicum]
Solyc04g081770.2.1	1301.00	75.00	249.37	11.51	37.33	1.69744767517084	Up	3.3042e-22	5.81339535740604e-21	K01206|1|8e-20|96.7|aly:ARALYDRAFT_475890|alpha-L-fucosidase [EC:3.2.1.51];K00514|3|8e-17|86.7|rcu:RCOM_1428040|zeta-carotene desaturase [EC:1.3.5.6]	-	GO:0016788//hydrolase activity, acting on ester bonds	-	gi|460385869|ref|XP_004238623.1|/0/PREDICTED: uncharacterized protein LOC101250113 [Solanum lycopersicum]
Solyc03g097580.2.1	1236.00	28.02	93.08	4.53	14.69	1.69725144051004	Up	3.5657e-09	2.94469344517468e-08	K15382|1|2e-76|284|vvi:100267921|solute carrier family 50 (sugar transporter)	GO:0016020//membrane	-	GO:0006810//transport	gi|460379146|ref|XP_004235325.1|/3.1006e-160/PREDICTED: bidirectional sugar transporter SWEET10-like [Solanum lycopersicum]
Solyc02g031710.2.1	1322.00	25.00	83.00	3.77	12.22	1.69660785655007	Up	2.52422e-08	1.92419388569604e-07	-	-	-	-	gi|460371510|ref|XP_004231579.1|/2.97178e-156/PREDICTED: uncharacterized protein LOC101246293 [Solanum lycopersicum]
Solyc04g007990.1.1	213.00	127.00	422.00	139.30	451.51	1.69656268279165	Up	1.389442e-36	3.8663085955711e-35	-	-	-	-	gi|18408896|ref|NP_564914.1|/6.63244e-10/uncharacterized protein [Arabidopsis thaliana]
Solyc03g119980.2.1	1386.00	22.00	73.00	3.16	10.24	1.6962192518229	Up	1.79889e-07	1.25032019650655e-06	-	GO:0016020//membrane	-	GO:0000302//response to reactive oxygen species;GO:0010038//response to metal ion	gi|460379951|ref|XP_004235722.1|/0/PREDICTED: monoglyceride lipase-like [Solanum lycopersicum]
Solyc04g077370.1.1	2457.00	15.10	49.97	1.21	3.91	1.69216156003276	Up	2.433e-05	0.000128797949002217	K04733|1|2e-60|232|smo:SELMODRAFT_159261|interleukin-1 receptor-associated kinase 4 [EC:2.7.11.1];K13416|5|5e-56|218|ath:AT4G33430|brassinosteroid insensitive 1-associated receptor kinase 1 [EC:2.7.10.1 2.7.11.1]	-	GO:0005488//binding	-	gi|460385731|ref|XP_004238555.1|/0/PREDICTED: uncharacterized protein LOC101251977 [Solanum lycopersicum]
Solyc02g091210.1.1	1353.00	135.53	448.47	19.98	64.49	1.69051888641498	Up	1.115422e-38	3.22796366666667e-37	K03262|1|2e-165|580|vvi:100263898|translation initiation factor 5	-	GO:0005488//binding	GO:0006412//translation	gi|460372385|ref|XP_004232011.1|/0/PREDICTED: eukaryotic translation initiation factor 5-like [Solanum lycopersicum]
Solyc03g025970.2.1	1972.00	36.00	119.00	3.61	11.64	1.68902031602111	Up	2.62076e-11	2.54974103504482e-10	-	-	-	-	gi|460377191|ref|XP_004234378.1|/0/PREDICTED: uncharacterized protein LOC101246025 [Solanum lycopersicum]
Solyc09g092270.2.1	1614.00	393.00	1295.00	48.35	155.41	1.68449154346267	Up	1.277158e-107	9.77312411858974e-106	K13065|1|1e-13|76.6|pop:POPTR_784746|shikimate O-hydroxycinnamoyltransferase [EC:2.3.1.133];K15400|5|3e-11|68.6|ath:AT5G41040|omega-hydroxypalmitate O-feruloyl transferase [EC:2.3.1.188]	GO:0009534//chloroplast thylakoid	-	-	gi|460404820|ref|XP_004247878.1|/0/PREDICTED: omega-hydroxypalmitate O-feruloyl transferase-like [Solanum lycopersicum]
Solyc08g023440.2.1	2641.00	76.00	250.00	5.66	18.17	1.68268446140223	Up	4.6343e-22	8.0880052997076e-21	K03021|1|2e-06|53.1|ota:Ot01g06000|DNA-directed RNA polymerase III subunit RPC2 [EC:2.7.7.6]	GO:0031410//cytoplasmic vesicle;GO:0031090//organelle membrane;GO:0009536//plastid	-	-	gi|460398637|ref|XP_004244862.1|/0/PREDICTED: uncharacterized membrane protein C24H6.13-like [Solanum lycopersicum]
Solyc02g083280.2.1	928.00	386.00	1265.00	84.02	268.57	1.6764934698654	Up	1.746306e-104	1.2789280904908e-102	-	-	GO:0004871//signal transducer activity	-	gi|460373452|ref|XP_004232533.1|/1.26078e-101/PREDICTED: rhodanese-like domain-containing protein 15, chloroplastic-like isoform 1 [Solanum lycopersicum]
Solyc12g006460.1.1	1464.00	26.00	85.00	3.53	11.27	1.67474742690104	Up	2.31382e-08	1.77172714881334e-07	K04123|1|1e-107|388|pop:POPTR_688380|ent-kaurenoic acid hydroxylase [EC:1.14.13.79]	-	-	-	gi|460412342|ref|XP_004251560.1|/0/PREDICTED: ent-kaurenoic acid oxidase 2-like isoform 1 [Solanum lycopersicum]
Solyc04g077650.2.1	1508.00	15.00	49.07	1.98	6.31	1.67213957490294	Up	2.433e-05	0.000128769397029484	K13289|1|5e-146|516|mtr:MTR_4g021500|cathepsin A (carboxypeptidase C) [EC:3.4.16.5];K09756|3|4e-128|456|ath:AT5G09640|serine carboxypeptidase-like 19 [EC:3.4.16.- 2.3.1.91]	-	GO:0004180//carboxypeptidase activity	-	gi|460384740|ref|XP_004238067.1|/0/PREDICTED: uncharacterized protein LOC101252078 [Solanum lycopersicum]
Solyc12g088230.1.1	2934.00	192.00	627.00	12.86	40.97	1.67167725015235	Up	1.830228e-52	7.23455190397351e-51	-	GO:0031410//cytoplasmic vesicle	GO:0016788//hydrolase activity, acting on ester bonds	-	gi|460414764|ref|XP_004252733.1|/0/PREDICTED: uncharacterized membrane protein C2G11.09-like [Solanum lycopersicum]
Solyc03g005760.1.1	804.00	4778.25	15599.34	1207.93	3846.55	1.67102820920807	Up	0	0	K08912|1|9e-139|490|rcu:RCOM_0633890|light-harvesting complex II chlorophyll a/b binding protein 1	GO:0009521;GO:0031224//intrinsic to membrane;GO:0009534//chloroplast thylakoid	GO:0046906//tetrapyrrole binding;GO:0043169//cation binding	GO:0006464//cellular protein modification process;GO:0006091//generation of precursor metabolites and energy	gi|460376544|ref|XP_004234058.1|/1.19611e-147/PREDICTED: chlorophyll a-b binding protein 3C, chloroplastic-like isoform 1 [Solanum lycopersicum]
Solyc01g099980.2.1	2228.00	24.00	78.00	2.13	6.74	1.66189516095602	Up	9.84796e-08	7.03320505533952e-07	-	GO:0016020//membrane	-	-	gi|460368823|ref|XP_004230264.1|/0/PREDICTED: uncharacterized protein LOC101261459 [Solanum lycopersicum]
Solyc07g054210.2.1	1631.00	605.00	1960.00	73.64	232.71	1.65997167567863	Up	1.326722e-158	1.40157025442478e-156	K00218|1|9e-162|568|vvi:100241491|protochlorophyllide reductase [EC:1.3.1.33]	GO:0009536//plastid	GO:0016628//oxidoreductase activity, acting on the CH-CH group of donors, NAD or NADP as acceptor	GO:0006779//porphyrin-containing compound biosynthetic process	gi|460395539|ref|XP_004243340.1|/0/PREDICTED: protochlorophyllide reductase A, chloroplastic [Solanum lycopersicum]
Solyc02g068030.1.1	843.00	156.00	505.00	37.53	118.51	1.65889260506627	Up	3.81536e-42	1.18763650586701e-40	-	-	-	-	gi|460375014|ref|XP_004233303.1|/1.03271e-144/PREDICTED: uncharacterized protein LOC101250767 [Solanum lycopersicum]
Solyc08g008610.2.1	1703.00	30.00	96.99	3.49	11.02	1.65882528236151	Up	4.5443e-09	3.72835609965636e-08	K13535|1|1e-06|53.1|gmx:100789925|cardiolipin-specific phospholipase [EC:3.1.1.-]	GO:0030312//external encapsulating structure;GO:0031410//cytoplasmic vesicle	GO:0003824//catalytic activity	-	gi|460398213|ref|XP_004244657.1|/0/PREDICTED: uncharacterized protein LOC101266242 [Solanum lycopersicum]
Solyc12g010550.1.1	411.00	111.50	360.50	57.73	182.05	1.65694161032409	Up	1.409358e-30	3.34810171641791e-29	-	-	-	-	gi|460412797|ref|XP_004251784.1|/1.325e-10/PREDICTED: uncharacterized protein LOC101252152 [Solanum lycopersicum]
Solyc00g058890.1.1	411.00	111.50	360.50	57.73	182.05	1.65694161032409	Up	1.409358e-30	3.34477358349901e-29	-	-	-	-	gi|460412797|ref|XP_004251784.1|/1.325e-10/PREDICTED: uncharacterized protein LOC101252152 [Solanum lycopersicum]
Solyc03g113920.2.1	2199.00	246.00	795.00	22.08	69.60	1.65634713395792	Up	3.11628e-65	1.50002389112903e-63	K02183|1|5e-103|374|smo:SELMODRAFT_166784|calmodulin	-	GO:0005515//protein binding	-	gi|460380800|ref|XP_004236142.1|/0/PREDICTED: uncharacterized protein LOC101256576 [Solanum lycopersicum]
Solyc10g008130.2.1	1227.00	109.67	354.15	17.88	56.31	1.65504441436871	Up	3.83484e-30	8.97615735294118e-29	K14785|1|4e-93|340|vvi:100259435|ESF2/ABP1 family protein	-	GO:0008134//transcription factor binding	-	gi|460405437|ref|XP_004248182.1|/2.29105e-131/PREDICTED: pre-rRNA-processing protein ESF2-like [Solanum lycopersicum]
Solyc01g010660.2.1	1837.00	28.14	90.72	3.03	9.54	1.65467147253256	Up	1.265132e-08	9.93586398026316e-08	K00924|1|3e-157|553|ath:AT1G14370|[EC:2.7.1.-];K05658|3|4e-121|433|vvi:100262734|ATP-binding cassette, subfamily B (MDR/TAP), member 1;K04733|4|1e-119|429|pop:POPTR_878434|interleukin-1 receptor-associated kinase 4 [EC:2.7.11.1]	GO:0043231//intracellular membrane-bounded organelle;GO:0016020//membrane	GO:0004713//protein tyrosine kinase activity;GO:0032559	GO:0006464//cellular protein modification process	gi|460364995|ref|XP_004228391.1|/0/PREDICTED: protein kinase 2B, chloroplastic-like [Solanum lycopersicum]
Solyc06g005970.2.1	2363.00	18.00	58.00	1.50	4.72	1.65382435886596	Up	5.09034e-06	2.97071296748961e-05	K01188|1|0.0|867|vvi:100255282|beta-glucosidase [EC:3.2.1.21]	-	GO:0015926//glucosidase activity	GO:0044238//primary metabolic process	gi|460389508|ref|XP_004240394.1|/0/PREDICTED: lysosomal beta glucosidase-like [Solanum lycopersicum]
Solyc05g009550.2.1	1857.00	36.00	116.00	3.84	12.06	1.65105169117893	Up	9.24284e-11	8.62677111024238e-10	K03453|1|8e-13|73.9|vcn:VOLCADRAFT_102664|bile acid:Na+ symporter, BASS family	-	-	-	gi|460386510|ref|XP_004238941.1|/0/PREDICTED: uncharacterized protein LOC101258366 [Solanum lycopersicum]
Solyc03g019670.2.1	1793.00	37.00	119.00	4.09	12.83	1.64934842214793	Up	5.55722e-11	5.27969070831675e-10	K01114|1|0.0|822|rcu:RCOM_1505800|phospholipase C [EC:3.1.4.3]	-	GO:0004629//phospholipase C activity	-	gi|460377046|ref|XP_004234306.1|/0/PREDICTED: non-hemolytic phospholipase C-like [Solanum lycopersicum]
Solyc05g006680.2.1	2543.00	57.00	183.00	4.41	13.82	1.64790705483074	Up	4.21288e-16	5.53868447136564e-15	K14413|1|4e-86|318|osa:4340564|beta-1,3-galactosyltransferase [EC:2.4.1.-]	GO:0043231//intracellular membrane-bounded organelle;GO:0031224//intrinsic to membrane	GO:0030246//carbohydrate binding;GO:0035250//UDP-galactosyltransferase activity	GO:0006464//cellular protein modification process	gi|460386112|ref|XP_004238744.1|/0/PREDICTED: probable beta-1,3-galactosyltransferase 19-like [Solanum lycopersicum]
Solyc12g006120.1.1	609.00	24.00	77.00	8.13	25.45	1.64633839888803	Up	1.500106e-07	1.0502941568915e-06	K08065|1|3e-53|206|gmx:100813169|nuclear transcription Y subunit beta;K02326|4|1e-09|61.2|smo:SELMODRAFT_115079|DNA polymerase epsilon subunit 3 [EC:2.7.7.7]	GO:0043231//intracellular membrane-bounded organelle	GO:0003677//DNA binding;GO:0001071//nucleic acid binding transcription factor activity	GO:0006351//transcription, DNA-dependent	gi|460412299|ref|XP_004251539.1|/6.10079e-67/PREDICTED: nuclear transcription factor Y subunit B-3-like [Solanum lycopersicum]
Solyc09g082630.2.1	899.00	226.00	724.00	50.84	158.87	1.64381078559713	Up	6.19542e-59	2.73411557301294e-57	K08967|1|3e-92|336|rcu:RCOM_0911100|1,2-dihydroxy-3-keto-5-methylthiopentene dioxygenase [EC:1.13.11.53 1.13.11.54]	-	GO:0043169//cation binding;GO:0016702//oxidoreductase activity, acting on single donors with incorporation of molecular oxygen, incorporation of two atoms of oxygen	GO:0043102	gi|460404251|ref|XP_004247597.1|/1.71816e-108/PREDICTED: 1,2-dihydroxy-3-keto-5-methylthiopentene dioxygenase 1-like [Solanum lycopersicum]
Solyc03g034010.2.1	687.00	15.00	48.01	4.47	13.96	1.64295220502633	Up	3.72652e-05	0.000191417093373494	-	-	GO:0016874//ligase activity	-	gi|460377554|ref|XP_004234556.1|/1.37268e-79/PREDICTED: U-box domain-containing protein 5-like [Solanum lycopersicum]
Solyc01g049770.2.1	489.00	63.00	201.00	27.00	84.03	1.63794507685747	Up	2.04026e-17	2.87721249261666e-16	-	-	-	-	-
Solyc04g018110.1.1	729.00	148.00	472.00	41.46	128.98	1.63735535309798	Up	8.46274e-39	2.46399899390244e-37	K13448|1|5e-46|182|vvi:100264151|calcium-binding protein CML	GO:0016020//membrane	GO:0005488//binding	-	gi|460381654|ref|XP_004236560.1|/5.82807e-103/PREDICTED: probable calcium-binding protein CML35 [Solanum lycopersicum]
Solyc07g049660.2.1	1599.00	109.00	347.00	13.54	42.04	1.63453493038718	Up	6.87768e-29	1.54038095684803e-27	K15400|1|8e-64|243|rcu:RCOM_1447050|omega-hydroxypalmitate O-feruloyl transferase [EC:2.3.1.188]	-	GO:0016746//transferase activity, transferring acyl groups	-	gi|460395857|ref|XP_004243496.1|/0/PREDICTED: benzyl alcohol O-benzoyltransferase-like [Solanum lycopersicum]
Solyc07g064020.2.1	827.00	85.00	270.00	20.86	64.64	1.63168804023203	Up	9.17362e-23	1.65924376893939e-21	K13993|1|2e-12|71.2|pop:POPTR_679803|HSP20 family protein	-	-	-	gi|460397210|ref|XP_004244161.1|/7.18619e-111/PREDICTED: 21.7 kDa class VI heat shock protein-like [Solanum lycopersicum]
Solyc04g007980.2.1	1432.00	170.00	540.00	23.64	73.25	1.63159872401944	Up	6.18318e-44	2.03338047520661e-42	K13229|1|3e-70|264|zma:541977|2,4-dihydroxy-1,4-benzoxazin-3-one-glucoside dioxygenase [EC:1.14.20.2];K06892|2|5e-50|197|pop:POPTR_550478|;K05278|3|4e-41|167|gmx:100816829|flavonol synthase [EC:1.14.11.23]	-	GO:0016491//oxidoreductase activity	-	gi|460382410|ref|XP_004236932.1|/0/PREDICTED: 1-aminocyclopropane-1-carboxylate oxidase homolog 1-like [Solanum lycopersicum]
Solyc05g005890.2.1	1670.00	11.86	37.66	1.41	4.36	1.62863297237813	Up	0.0001991906	0.000913850033627979	-	-	-	-	gi|460386012|ref|XP_004238694.1|/1.16065e-70/PREDICTED: uncharacterized protein LOC101259841 [Solanum lycopersicum]
Solyc05g053290.2.1	1589.00	114.00	361.00	14.25	44.02	1.62719722595209	Up	8.43066e-30	1.95229881183317e-28	K01090|1|3e-98|357|osa:4337723|protein phosphatase [EC:3.1.3.16]	-	GO:0004721//phosphoprotein phosphatase activity	-	gi|460388460|ref|XP_004239885.1|/0/PREDICTED: probable protein phosphatase 2C 49-like [Solanum lycopersicum]
Solyc06g074940.2.1	2416.00	94.00	296.00	7.67	23.55	1.61842857699721	Up	1.495302e-24	2.9071934242671e-23	K06185|1|0.0|988|pop:POPTR_584435|ATP-binding cassette, subfamily F, member 2	-	GO:0042626//ATPase activity, coupled to transmembrane movement of substances;GO:0032559	GO:0009207	gi|460391357|ref|XP_004241289.1|/0/PREDICTED: ABC transporter F family member 1-like [Solanum lycopersicum]
Solyc04g078290.2.1	1736.00	97.00	305.00	11.08	33.98	1.61672797113503	Up	3.30904e-25	6.5781290591174e-24	K00517|1|2e-135|481|ath:AT4G37370|[EC:1.14.-.-]	-	GO:0016709//oxidoreductase activity, acting on paired donors, with incorporation or reduction of molecular oxygen, NAD(P)H as one donor, and incorporation of one atom of oxygen;GO:0005506//iron ion binding	GO:0008152//metabolic process	gi|460384841|ref|XP_004238116.1|/0/PREDICTED: isoflavone 2'-hydroxylase-like [Solanum lycopersicum]
Solyc06g063090.2.1	2022.00	79.00	248.00	7.72	23.65	1.61516743095868	Up	9.65154e-21	1.59688508316008e-19	K00814|1|0.0|790|aly:ARALYDRAFT_889133|alanine transaminase [EC:2.6.1.2]	-	GO:0016769//transferase activity, transferring nitrogenous groups;GO:0048037//cofactor binding;GO:0016846//carbon-sulfur lyase activity	GO:0008652//cellular amino acid biosynthetic process	gi|460392505|ref|XP_004241856.1|/0/PREDICTED: alanine aminotransferase 2, mitochondrial-like [Solanum lycopersicum]
Solyc10g075090.1.1	366.00	72.00	226.00	42.36	129.69	1.61429274762472	Up	4.94524e-19	7.52022961783439e-18	-	-	-	GO:0051234//establishment of localization	gi|350535717|ref|NP_001233953.1|/1.17474e-38/non-specific lipid-transfer protein 2 precursor [Solanum lycopersicum]
Solyc05g005990.2.1	1731.00	16.00	50.14	1.83	5.60	1.61358317866092	Up	3.35906e-05	0.000173851197702146	K14638|1|3e-50|198|smo:SELMODRAFT_135522|solute carrier family 15 (peptide/histidine transporter), member 3/4	-	-	-	gi|460386028|ref|XP_004238702.1|/3.67341e-176/PREDICTED: probable peptide transporter At1g52190-like [Solanum lycopersicum]
Solyc07g056570.1.1	1818.00	191.00	598.00	20.81	63.55	1.61061516015699	Up	1.289616e-47	4.6863899543379e-46	K09840|1|0.0|909|pop:POPTR_568831|9-cis-epoxycarotenoid dioxygenase [EC:1.13.11.51]	-	GO:0016701//oxidoreductase activity, acting on single donors with incorporation of molecular oxygen	-	gi|350535531|ref|NP_001234455.1|/0/nine-cis-epoxycarotenoid dioxygenase [Solanum lycopersicum]
Solyc10g006770.2.1	2849.00	167.00	523.00	11.53	35.21	1.61059271421136	Up	7.20578e-42	2.21984512903226e-40	K01262|1|2e-77|289|olu:OSTLU_47051|Xaa-Pro aminopeptidase [EC:3.4.11.9]	GO:0043229//intracellular organelle	-	GO:0006259//DNA metabolic process;GO:0033554//cellular response to stress	gi|460405635|ref|XP_004248281.1|/0/PREDICTED: FACT complex subunit SPT16-like [Solanum lycopersicum]
Solyc02g068830.1.1	1989.00	26.17	81.70	2.60	7.92	1.60698880705116	Up	1.22968e-07	8.69369558779982e-07	K13428|1|5e-110|397|aly:ARALYDRAFT_488953|LRR receptor-like serine/threonine-protein kinase EFR [EC:2.7.11.1]	-	-	-	gi|460376232|ref|XP_004233903.1|/0/PREDICTED: probable LRR receptor-like serine/threonine-protein kinase At3g47570-like [Solanum lycopersicum]
Solyc11g066860.1.1	597.00	68.00	212.00	23.53	71.56	1.60465206682761	Up	8.40808e-18	1.20421661667666e-16	-	-	-	-	gi|460411223|ref|XP_004251013.1|/3.80184e-90/PREDICTED: uncharacterized protein At4g22758-like [Solanum lycopersicum]
Solyc10g085880.1.1	1035.00	29.90	93.13	5.81	17.66	1.60387527424394	Up	7.58106e-09	6.09830887803235e-08	K13496|1|6e-107|385|aly:ARALYDRAFT_902799|UDP-glucosyl transferase 73C [EC:2.4.1.-]	-	GO:0035251//UDP-glucosyltransferase activity	GO:0016128	gi|460408372|ref|XP_004249619.1|/0/PREDICTED: UDP-glycosyltransferase 73C4-like isoform 2 [Solanum lycopersicum]
Solyc04g082500.2.1	1489.00	28.00	87.00	3.74	11.34	1.60031046505459	Up	4.39112e-08	3.2467633942397e-07	K00924|1|6e-114|409|ath:AT4G35600|[EC:2.7.1.-];K05658|5|5e-106|383|vvi:100262734|ATP-binding cassette, subfamily B (MDR/TAP), member 1	-	GO:0004702//receptor signaling protein serine/threonine kinase activity;GO:0004713//protein tyrosine kinase activity;GO:0032559	GO:0006464//cellular protein modification process	gi|460385489|ref|XP_004238436.1|/0/PREDICTED: probable serine/threonine-protein kinase Cx32, chloroplastic-like [Solanum lycopersicum]
Solyc05g015310.2.1	1902.00	52.00	161.00	5.41	16.34	1.59470748431887	Up	9.34754e-14	1.07708743967181e-12	K06949|1|0.0|664|rcu:RCOM_1080720|ribosome biogenesis GTPase [EC:3.6.1.-]	-	GO:0032561//guanyl ribonucleotide binding;GO:0017111//nucleoside-triphosphatase activity	GO:0009207;GO:0003006//developmental process involved in reproduction	gi|460387057|ref|XP_004239207.1|/0/PREDICTED: putative ribosome biogenesis GTPase RsgA-like [Solanum lycopersicum]
Solyc02g084420.2.1	891.00	147.09	454.88	33.40	100.75	1.59285983094128	Up	6.17546e-36	1.67544440340909e-34	K12135|1|1e-16|85.5|aly:ARALYDRAFT_488429|zinc finger protein CONSTANS	GO:0044464//cell part	GO:0046914//transition metal ion binding	-	gi|359476640|ref|XP_003631872.1|/3.81919e-76/PREDICTED: probable salt tolerance-like protein At1g78600-like [Vitis vinifera]
Solyc07g007220.2.1	1655.00	66.00	203.98	7.91	23.86	1.59284444322244	Up	7.78744e-17	1.06303676386507e-15	K01090|1|7e-103|372|rcu:RCOM_1053570|protein phosphatase [EC:3.1.3.16]	GO:0043234//protein complex	GO:0043169//cation binding;GO:0004721//phosphoprotein phosphatase activity;GO:0003676//nucleic acid binding	GO:0006464//cellular protein modification process	gi|460394240|ref|XP_004242712.1|/0/PREDICTED: probable protein phosphatase 2C 27-like [Solanum lycopersicum]
Solyc09g074050.2.1	2081.00	191.00	590.00	18.13	54.64	1.59157855854593	Up	3.25328e-46	1.14223617647059e-44	K10767|1|1e-28|126|sbi:SORBI_06g033940|alkylated DNA repair protein alkB homolog 5 [EC:1.14.11.-];K10770|3|2e-07|56.2|ota:Ot13g02430|alkylated DNA repair protein alkB homolog 8 [EC:1.14.11.- 2.1.1.229]	-	-	GO:0009628//response to abiotic stimulus	gi|460404030|ref|XP_004247488.1|/0/PREDICTED: uncharacterized protein LOC101267646 [Solanum lycopersicum]
Solyc01g007190.2.1	1084.00	23.00	71.00	4.26	12.83	1.59059583486384	Up	8.74558e-07	5.60238053394151e-06	-	-	-	-	gi|460365397|ref|XP_004228589.1|/2.96813e-132/PREDICTED: uncharacterized protein LOC101262645 [Solanum lycopersicum]
Solyc03g112010.2.1	1645.00	128.00	393.98	15.45	46.37	1.58558488858279	Up	4.27598e-31	1.02705254024145e-29	K00517|1|4e-127|453|ath:AT5G24960|[EC:1.14.-.-]	GO:0031224//intrinsic to membrane	GO:0004497//monooxygenase activity;GO:0005506//iron ion binding	GO:0008152//metabolic process	gi|460381079|ref|XP_004236280.1|/0/PREDICTED: cytochrome P450 71A2-like [Solanum lycopersicum]
Solyc03g005790.2.1	543.00	15.06	46.34	5.77	17.31	1.58496250072116	Up	8.6281e-05	0.000419629023222652	K08912|1|7e-28|121|bdi:100828241|light-harvesting complex II chlorophyll a/b binding protein 1	-	-	-	gi|460376914|ref|XP_004234241.1|/8.08506e-27/PREDICTED: uncharacterized protein LOC101245729 [Solanum lycopersicum]
Solyc06g061040.2.1	1421.00	14.00	43.00	1.96	5.88	1.58496250072116	Up	0.0001464238	0.000688163036417323	K00948|1|7e-158|555|mtr:MTR_4g098820|ribose-phosphate pyrophosphokinase [EC:2.7.6.1]	GO:0009536//plastid	GO:0046872//metal ion binding;GO:0016778;GO:0032559	GO:0009124//nucleoside monophosphate biosynthetic process;GO:0006796//phosphate-containing compound metabolic process	gi|460393358|ref|XP_004242276.1|/0/PREDICTED: ribose-phosphate pyrophosphokinase 2, chloroplastic-like [Solanum lycopersicum]
Solyc05g024260.2.1	1111.00	175.00	538.00	31.61	94.78	1.5842016257281	Up	4.92044e-42	1.52565590909091e-40	K15382|1|1e-75|281|gmx:100779335|solute carrier family 50 (sugar transporter)	GO:0016021//integral to membrane	GO:0015144//carbohydrate transmembrane transporter activity	GO:0006810//transport	gi|460387271|ref|XP_004239304.1|/1.63033e-141/PREDICTED: bidirectional sugar transporter SWEET12-like [Solanum lycopersicum]
Solyc08g081700.1.1	594.00	14.00	43.00	4.87	14.59	1.58298620583555	Up	0.0001464238	0.000688298528253593	-	-	-	-	gi|470129870|ref|XP_004300831.1|/1.72105e-18/PREDICTED: uncharacterized protein LOC101296490 [Fragaria vesca subsp. vesca]
Solyc11g066430.1.1	423.00	18.00	55.00	9.03	26.91	1.57534449815956	Up	1.782404e-05	9.62344990954319e-05	K11252|1|2e-43|172|mtr:MTR_4g071180|histone H2B	GO:0000785//chromatin;GO:0043231//intracellular membrane-bounded organelle	GO:0003676//nucleic acid binding	GO:0034728//nucleosome organization	gi|109892195|sp|O65818.2|H2B2_SOLLC/1.57839e-43/RecName: Full=Histone H2B.2; AltName: Full=LeH2B-2
Solyc06g009110.2.1	1453.00	56.00	171.00	7.67	22.85	1.5748956824425	Up	2.75846e-14	3.26030853960396e-13	K00924|1|1e-34|146|aly:ARALYDRAFT_489138|[EC:2.7.1.-]	-	-	-	gi|460389816|ref|XP_004240544.1|/0/PREDICTED: aspartic proteinase Asp1-like isoform 2 [Solanum lycopersicum]
Solyc09g008550.2.1	2653.00	22.00	67.00	1.63	4.85	1.57311278284341	Up	2.2141e-06	1.35334453405018e-05	K03457|1|0.0|682|ath:AT5G03555|nucleobase:cation symporter-1, NCS1 family	GO:0044464//cell part	GO:0015932//nucleobase-containing compound transmembrane transporter activity	GO:0015931//nucleobase-containing compound transport	gi|460402188|ref|XP_004246596.1|/0/PREDICTED: probable allantoin permease-like [Solanum lycopersicum]
Solyc01g067710.2.1	2241.00	240.00	732.00	21.13	62.87	1.57307899584352	Up	5.27382e-56	2.24043509786477e-54	K14724|1|0.0|699|sbi:SORBI_05g025700|solute carrier family 9 (sodium/hydrogen exchanger), member 8	GO:0031224//intrinsic to membrane	GO:0005451//monovalent cation:hydrogen antiporter activity	GO:0055067;GO:0030001//metal ion transport	gi|350536609|ref|NP_001234255.1|/0/(Sodium/potassium)/proton exchanger 3 [Solanum lycopersicum]
Solyc06g064550.2.1	3008.00	164.00	500.00	10.71	31.86	1.57278778677505	Up	9.04116e-39	2.62600602189781e-37	K12524|1|0.0|1368|vvi:100258602|bifunctional aspartokinase / homoserine dehydrogenase 1 [EC:2.7.2.4 1.1.1.3]	GO:0009532//plastid stroma	GO:0031406//carboxylic acid binding;GO:0016774//phosphotransferase activity, carboxyl group as acceptor;GO:0016616//oxidoreductase activity, acting on the CH-OH group of donors, NAD or NADP as acceptor;GO:0000166//nucleotide binding	GO:0008652//cellular amino acid biosynthetic process;GO:0006796//phosphate-containing compound metabolic process	gi|460392493|ref|XP_004241850.1|/0/PREDICTED: bifunctional aspartokinase/homoserine dehydrogenase, chloroplastic-like [Solanum lycopersicum]
Solyc03g116630.2.1	1018.00	164.00	500.00	32.42	96.42	1.57244833887871	Up	9.04116e-39	2.62920456760049e-37	-	-	-	-	gi|460380438|ref|XP_004235963.1|/1.56261e-63/PREDICTED: uncharacterized protein LOC101253674 [Solanum lycopersicum]
Solyc06g005490.2.1	984.00	21.00	64.00	4.30	12.78	1.57147927135753	Up	3.7239e-06	2.2149504857997e-05	K01803|1|5e-125|445|vvi:100248352|triosephosphate isomerase (TIM) [EC:5.3.1.1]	GO:0044424//intracellular part	GO:0016861//intramolecular oxidoreductase activity, interconverting aldoses and ketoses	GO:0006007//glucose catabolic process;GO:0006631//fatty acid metabolic process	gi|460389442|ref|XP_004240361.1|/7.22162e-143/PREDICTED: triosephosphate isomerase, cytosolic-like [Solanum lycopersicum]
Solyc05g052240.2.1	845.00	24.00	73.00	5.76	17.09	1.56901168023383	Up	7.84658e-07	5.05906285444234e-06	K01859|1|8e-16|82.4|pop:POPTR_724846|chalcone isomerase [EC:5.5.1.6]	-	GO:0016872//intramolecular lyase activity	GO:0044249//cellular biosynthetic process	gi|460388633|ref|XP_004239971.1|/3.71586e-102/PREDICTED: chalcone--flavonone isomerase-like [Solanum lycopersicum]
Solyc03g082510.1.1	345.00	24.00	73.00	15.08	44.74	1.56892882779045	Up	7.84658e-07	5.06042943003782e-06	K14488|1|2e-40|161|mtr:MTR_3g092220|SAUR family protein	-	-	GO:0009725//response to hormone stimulus	gi|460378503|ref|XP_004235010.1|/1.84463e-60/PREDICTED: indole-3-acetic acid-induced protein ARG7-like [Solanum lycopersicum]
Solyc12g049560.1.1	1161.00	73.00	222.00	12.60	37.37	1.56845682999347	Up	5.0547e-18	7.30514300847458e-17	K09286|1|1e-80|298|vvi:100248027|EREBP-like factor	-	-	-	gi|460414079|ref|XP_004252402.1|/0/PREDICTED: ethylene-responsive transcription factor RAP2-12-like [Solanum lycopersicum]
Solyc06g036310.2.1	685.00	32.00	97.00	9.57	28.30	1.56421122323322	Up	1.269858e-08	9.96970067412036e-08	-	-	-	-	gi|460390175|ref|XP_004240715.1|/2.72279e-19/PREDICTED: uncharacterized protein LOC101259546 [Solanum lycopersicum]
Solyc06g048960.2.1	4437.00	55.71	168.74	2.46	7.26	1.56131123265651	Up	4.58088e-14	5.34809339853301e-13	K11592|1|0.0|1618|rcu:RCOM_1077610|endoribonuclease Dicer [EC:3.1.26.-]	-	GO:0003723//RNA binding;GO:0016891//endoribonuclease activity, producing 5'-phosphomonoesters;GO:0042623//ATPase activity, coupled	GO:0006259//DNA metabolic process;GO:0030422//production of siRNA involved in RNA interference;GO:0002252;GO:0035195//gene silencing by miRNA	gi|460410170|ref|XP_004250504.1|/0/PREDICTED: endoribonuclease Dicer homolog 2-like [Solanum lycopersicum]
Solyc01g008780.2.1	1078.00	81.00	245.00	15.09	44.53	1.56118480591622	Up	1.325894e-19	2.07035443100065e-18	-	-	GO:0016787//hydrolase activity	-	gi|460365219|ref|XP_004228501.1|/1.60733e-146/PREDICTED: uncharacterized protein LOC101259869 isoform 1 [Solanum lycopersicum]
Solyc00g136560.2.1	636.00	199.00	602.00	64.39	190.01	1.56116679278733	Up	7.11084e-46	2.48203662280702e-44	K11778|1|2e-31|133|ppp:PHYPADRAFT_190474|ditrans,polycis-polyprenyl diphosphate synthase [EC:2.5.1.87]	GO:0009536//plastid	GO:0005488//binding;GO:0004659//prenyltransferase activity	-	gi|460416260|ref|XP_004253464.1|/1.95162e-90/PREDICTED: isoprenyl transferase-like [Solanum lycopersicum]
Solyc02g089610.1.1	1089.00	932.00	2816.00	171.84	506.44	1.55932545878412	Up	1.41111e-207	1.9362213362069e-205	K01611|1|2e-130|463|vvi:100265287|S-adenosylmethionine decarboxylase [EC:4.1.1.50]	-	GO:0016831//carboxy-lyase activity	GO:0006596//polyamine biosynthetic process	gi|460375724|ref|XP_004233654.1|/0/PREDICTED: S-adenosylmethionine decarboxylase proenzyme-like [Solanum lycopersicum]
Solyc08g007770.2.1	1240.00	126.00	380.28	20.32	59.81	1.55748631549518	Up	1.907444e-29	4.3495917382999e-28	-	GO:0009534//chloroplast thylakoid	-	GO:0009767//photosynthetic electron transport chain	gi|460398088|ref|XP_004244596.1|/5.16136e-164/PREDICTED: PGR5-like protein 1A, chloroplastic-like [Solanum lycopersicum]
Solyc06g065970.1.1	381.00	23.00	69.00	12.94	37.88	1.54959871347588	Up	1.978578e-06	1.21686114760433e-05	-	-	-	GO:0010876//lipid localization	gi|460392356|ref|XP_004241782.1|/4.36429e-54/PREDICTED: 14 kDa proline-rich protein DC2.15-like [Solanum lycopersicum]
Solyc08g078090.1.1	1659.00	23.00	69.00	2.75	8.05	1.54955716458996	Up	1.978578e-06	1.21717469080134e-05	K01058|1|6e-89|326|mtr:MTR_7g081620|phospholipase A1 [EC:3.1.1.32]	GO:0009536//plastid	GO:0004091//carboxylesterase activity	-	gi|460400581|ref|XP_004245812.1|/0/PREDICTED: phospholipase A1-Ibeta2, chloroplastic-like [Solanum lycopersicum]
Solyc08g005930.1.1	1161.00	39.00	117.00	6.73	19.70	1.54951721973342	Up	5.26276e-10	4.63134518982676e-09	-	-	-	GO:0009628//response to abiotic stimulus	gi|460397793|ref|XP_004244451.1|/0/PREDICTED: F-box/kelch-repeat protein SKIP25-like [Solanum lycopersicum]
Solyc04g005800.2.1	1315.00	85.00	255.00	12.90	37.76	1.54948769905122	Up	3.90076e-20	6.27988165879973e-19	K09338|1|8e-36|149|ath:AT3G01470|homeobox-leucine zipper protein	-	-	-	gi|460382550|ref|XP_004237002.1|/2.25559e-164/PREDICTED: homeobox-leucine zipper protein HAT5-like [Solanum lycopersicum]
Solyc01g007770.2.1	727.00	21.00	63.00	5.90	17.27	1.54948122327972	Up	5.59874e-06	3.2499372112813e-05	-	-	-	-	gi|460365353|ref|XP_004228567.1|/4.31669e-74/PREDICTED: uncharacterized protein LOC101255523 [Solanum lycopersicum]
Solyc03g006410.2.1	1261.00	19.00	57.00	3.01	8.81	1.54937853216071	Up	1.590576e-05	8.66020570125428e-05	-	-	-	-	gi|460376664|ref|XP_004234117.1|/7.87041e-151/PREDICTED: uncharacterized protein LOC101259314 [Solanum lycopersicum]
Solyc11g008250.1.1	2274.00	187.00	561.00	16.22	47.47	1.54924223021216	Up	2.11014e-42	6.62889375e-41	-	GO:0043231//intracellular membrane-bounded organelle	GO:0000166//nucleotide binding	-	gi|460409230|ref|XP_004250042.1|/0/PREDICTED: uncharacterized protein ycf45-like [Solanum lycopersicum]
Solyc12g013650.1.1	561.00	16.00	48.00	5.92	17.31	1.54793664373769	Up	7.68796e-05	0.000377286834532374	-	-	-	-	gi|460412930|ref|XP_004251849.1|/1.34543e-75/PREDICTED: uncharacterized protein LOC101247189 [Solanum lycopersicum]
Solyc11g065530.1.1	1515.00	20.00	60.00	2.63	7.68	1.54604351142885	Up	9.43162e-06	5.29088175516917e-05	K01058|1|3e-67|254|aly:ARALYDRAFT_322142|phospholipase A1 [EC:3.1.1.32]	GO:0009536//plastid	GO:0004091//carboxylesterase activity	GO:0044238//primary metabolic process	gi|460411049|ref|XP_004250927.1|/0/PREDICTED: phospholipase A1-Igamma3, chloroplastic-like [Solanum lycopersicum]
Solyc06g084140.2.1	2331.00	368.00	1101.00	31.13	90.85	1.5451809376523	Up	3.00678e-81	1.77251537037037e-79	-	GO:0031224//intrinsic to membrane	GO:0015291//secondary active transmembrane transporter activity	GO:0015698//inorganic anion transport	gi|460393496|ref|XP_004242345.1|/0/PREDICTED: sulfate transporter 3.1-like [Solanum lycopersicum]
Solyc03g082690.2.1	3298.00	98.00	293.00	5.83	17.01	1.54481535246289	Up	8.24652e-23	1.4938214339909e-21	K08332|1|3e-12|72.8|vcn:VOLCADRAFT_41528|vacuolar protein 8	-	-	-	gi|460378717|ref|XP_004235115.1|/0/PREDICTED: U-box domain-containing protein 43 [Solanum lycopersicum]
Solyc02g063520.2.1	1156.00	68.00	203.00	11.79	34.32	1.54148583451978	Up	3.11808e-16	4.13349028317601e-15	K09338|1|7e-64|242|aly:ARALYDRAFT_490837|homeobox-leucine zipper protein	-	GO:0003677//DNA binding	GO:0009725//response to hormone stimulus;GO:0006351//transcription, DNA-dependent	gi|460375343|ref|XP_004233466.1|/1.73281e-109/PREDICTED: homeobox-leucine zipper protein HAT22-like [Solanum lycopersicum]
Solyc01g010760.2.1	1250.00	111.00	331.00	17.75	51.63	1.54039057348195	Up	1.756074e-25	3.53509837689713e-24	K15040|1|2e-134|477|vvi:100248362|voltage-dependent anion channel protein 2	GO:0016021//integral to membrane;GO:0031966//mitochondrial membrane	GO:0005244//voltage-gated ion channel activity;GO:0022829//wide pore channel activity	GO:0043269//regulation of ion transport	gi|460364985|ref|XP_004228386.1|/1.41959e-152/PREDICTED: mitochondrial outer membrane protein porin of 36 kDa-like [Solanum lycopersicum]
Solyc05g005920.2.1	1944.00	46.99	139.91	4.78	13.89	1.53896407600064	Up	9.91682e-12	9.923054379715e-11	K14638|1|3e-82|304|smo:SELMODRAFT_135522|solute carrier family 15 (peptide/histidine transporter), member 3/4	-	-	-	gi|460386016|ref|XP_004238696.1|/0/PREDICTED: probable peptide transporter At1g52190-like [Solanum lycopersicum]
Solyc08g079430.2.1	2369.00	66.00	196.00	5.49	15.91	1.53505578132585	Up	1.27469e-15	1.63619482526882e-14	K00276|1|8e-66|250|cme:CMS002C|primary-amine oxidase [EC:1.4.3.21]	GO:0043231//intracellular membrane-bounded organelle	GO:0046914//transition metal ion binding;GO:0016641//oxidoreductase activity, acting on the CH-NH2 group of donors, oxygen as acceptor;GO:0048037//cofactor binding	GO:0006807//nitrogen compound metabolic process	gi|460400389|ref|XP_004245717.1|/0/PREDICTED: primary amine oxidase [Solanum lycopersicum]
Solyc05g054170.2.1	1403.00	67.00	199.00	9.52	27.57	1.53406578870225	Up	7.68304e-16	9.96916195652174e-15	K14494|1|3e-20|72.8|pop:POPTR_645273|DELLA protein	-	-	-	gi|460388327|ref|XP_004239819.1|/1.39414e-175/PREDICTED: scarecrow-like protein 13-like isoform 1 [Solanum lycopersicum]
Solyc02g067120.2.1	1003.00	90.00	267.00	18.07	52.29	1.53293856398224	Up	1.024352e-20	1.69248470588235e-19	-	GO:0009536//plastid	-	-	gi|460375154|ref|XP_004233372.1|/1.55391e-132/PREDICTED: uncharacterized protein LOC101245722 [Solanum lycopersicum]
Solyc03g097600.2.1	1221.00	16.87	49.91	2.76	7.98	1.53172047944418	Up	5.09292e-05	0.000255932361608083	K15382|1|2e-79|294|vvi:100267921|solute carrier family 50 (sugar transporter)	GO:0016020//membrane	-	GO:0006810//transport	gi|460379162|ref|XP_004235333.1|/4.39844e-159/PREDICTED: bidirectional sugar transporter SWEET10-like [Solanum lycopersicum]
Solyc01g086950.2.1	1136.00	28.66	84.81	5.06	14.60	1.52875907907307	Up	1.489068e-07	1.04348395949516e-06	-	-	-	-	gi|460367499|ref|XP_004229611.1|/2.69444e-131/PREDICTED: uncharacterized protein At5g08430-like [Solanum lycopersicum]
Solyc08g066770.2.1	2143.00	26.00	77.03	2.40	6.92	1.52773763202821	Up	6.25314e-07	4.08687975636463e-06	K06694|1|4e-14|78.6|rcu:RCOM_1621740|26S proteasome non-ATPase regulatory subunit 10	-	-	-	gi|460399293|ref|XP_004245176.1|/0/PREDICTED: ankyrin repeat-containing protein At5g02620-like [Solanum lycopersicum]
Solyc02g079020.2.1	3414.00	86.00	254.00	4.94	14.24	1.52736619938172	Up	1.141846e-19	1.79352455592105e-18	K09287|1|1e-13|77.4|aly:ARALYDRAFT_476011|RAV-like factor	-	-	-	gi|460374019|ref|XP_004232809.1|/0/PREDICTED: B3 domain-containing protein Os07g0563300-like [Solanum lycopersicum]
Solyc04g050440.2.1	1867.00	325.00	960.00	34.46	99.29	1.52672572236511	Up	7.28888e-70	3.73437789699571e-68	K03320|1|0.0|729|rcu:RCOM_0610260|ammonium transporter, Amt family	GO:0031224//intrinsic to membrane	GO:0015101//organic cation transmembrane transporter activity	GO:0015696//ammonium transport	gi|350536567|ref|NP_001234253.1|/0/ammonium transporter 1 member 2 [Solanum lycopersicum]
Solyc12g044330.1.1	747.00	383.00	1131.00	104.58	301.24	1.52630637495852	Up	5.90542e-82	3.59673220663265e-80	K09873|1|4e-99|358|ath:AT3G16240|aquaporin TIP;K09866|2|5e-94|342|sbi:SORBI_10g019360|aquaporin-4	GO:0031224//intrinsic to membrane	-	GO:0006810//transport	gi|460413975|ref|XP_004252350.1|/4.92025e-121/PREDICTED: aquaporin TIP2-1-like [Solanum lycopersicum]
Solyc02g090510.2.1	2430.00	63.00	186.00	5.11	14.71	1.52540205031721	Up	8.64286e-15	1.05765393388006e-13	K00924|1|0.0|867|aly:ARALYDRAFT_485401|[EC:2.7.1.-]	GO:0015629//actin cytoskeleton;GO:0016020//membrane	GO:0008092//cytoskeletal protein binding;GO:0004672//protein kinase activity;GO:0046872//metal ion binding;GO:0004722//protein serine/threonine phosphatase activity;GO:0032559	GO:0016049//cell growth;GO:0008154//actin polymerization or depolymerization;GO:0000904//cell morphogenesis involved in differentiation;GO:0006464//cellular protein modification process	gi|460372460|ref|XP_004232048.1|/0/PREDICTED: CDPK-related kinase 5-like [Solanum lycopersicum]
Solyc11g017280.1.1	2796.00	19.41	57.47	1.37	3.94	1.52401973649585	Up	1.590576e-05	8.65823119015048e-05	K13420|1|7e-62|237|aly:ARALYDRAFT_356368|LRR receptor-like serine/threonine-protein kinase FLS2 [EC:2.7.11.1]	-	-	-	gi|460410344|ref|XP_004250590.1|/0/PREDICTED: LRR receptor-like serine/threonine-protein kinase RCH1-like [Solanum lycopersicum]
Solyc12g017430.1.1	639.00	18.00	53.00	5.80	16.65	1.52139737194369	Up	4.03e-05	0.000205854193410355	-	-	-	-	gi|460413161|ref|XP_004251963.1|/4.12268e-80/PREDICTED: putative clathrin assembly protein At5g57200-like [Solanum lycopersicum]
Solyc03g093140.2.1	1959.00	505.00	1486.00	50.99	146.34	1.52103792088878	Up	1.397216e-106	1.05900101587302e-104	K13783|1|0.0|758|vvi:100258691|MFS transporter, OPA family, solute carrier family 37 (glycerol-3-phosphate transporter), member 1/2	GO:0043231//intracellular membrane-bounded organelle	-	GO:0071702	gi|460378806|ref|XP_004235159.1|/0/PREDICTED: putative glycerol-3-phosphate transporter 1-like [Solanum lycopersicum]
Solyc09g090080.1.1	1605.00	50.00	147.00	6.19	17.74	1.5189946950868	Up	6.34816e-12	6.44946042553192e-11	K08176|1|0.0|769|pop:POPTR_831623|MFS transporter, PHS family, inorganic phosphate transporter	-	-	-	gi|460404519|ref|XP_004247729.1|/0/PREDICTED: probable inorganic phosphate transporter 1-7-like [Solanum lycopersicum]
Solyc08g080940.2.1	1022.00	190.00	558.00	37.41	107.17	1.51840523900657	Up	5.18128e-41	1.55797304785894e-39	K00432|1|2e-83|307|pop:POPTR_749200|glutathione peroxidase [EC:1.11.1.9]	GO:0016020//membrane;GO:0009536//plastid	GO:0016705//oxidoreductase activity, acting on paired donors, with incorporation or reduction of molecular oxygen;GO:0004601//peroxidase activity	GO:0006970//response to osmotic stress;GO:0008152//metabolic process;GO:0010038//response to metal ion	gi|350537807|ref|NP_001234567.1|/1.91029e-93/probable phospholipid hydroperoxide glutathione peroxidase [Solanum lycopersicum]
Solyc10g085140.1.1	369.00	144.00	422.00	83.96	239.99	1.51520022054534	Up	2.51302e-31	6.06656749241658e-30	K11778|1|4e-44|174|pop:POPTR_804506|ditrans,polycis-polyprenyl diphosphate synthase [EC:2.5.1.87]	GO:0009536//plastid	GO:0004659//prenyltransferase activity	-	gi|460408428|ref|XP_004249647.1|/2.8632e-61/PREDICTED: dehydrodolichyl diphosphate synthase 2-like [Solanum lycopersicum]
Solyc12g099290.1.1	1782.00	15.00	44.00	1.67	4.77	1.51414116353146	Up	0.0001960948	0.000900685523278184	K00130|1|7e-57|220|osa:4345606|betaine-aldehyde dehydrogenase [EC:1.2.1.8]	GO:0031410//cytoplasmic vesicle;GO:0043231//intracellular membrane-bounded organelle	GO:0004030//aldehyde dehydrogenase [NAD(P)+] activity	GO:0008152//metabolic process	gi|460415150|ref|XP_004252923.1|/0/PREDICTED: aldehyde dehydrogenase 22A1-like [Solanum lycopersicum]
Solyc07g040990.2.1	1936.00	213.00	623.00	21.77	62.10	1.51225186091964	Up	2.41786e-45	8.30595791366906e-44	K14497|1|4e-124|443|vvi:100267957|protein phosphatase 2C [EC:3.1.3.16]	-	GO:0003824//catalytic activity	-	gi|460396349|ref|XP_004243738.1|/0/PREDICTED: probable protein phosphatase 2C 6-like isoform 2 [Solanum lycopersicum]
Solyc10g007070.2.1	1278.00	199.01	581.93	31.11	88.73	1.51204357361887	Up	2.69314e-42	8.42709272608126e-41	-	-	-	-	gi|460405589|ref|XP_004248258.1|/1.82382e-70/PREDICTED: early nodulin-like protein 1-like [Solanum lycopersicum]
Solyc09g010400.2.1	793.00	193.00	564.00	49.50	141.09	1.5111153077248	Up	3.69684e-41	1.1186572243346e-39	K11251|1|1e-49|194|rcu:RCOM_0390300|histone H2A	GO:0000785//chromatin;GO:0043231//intracellular membrane-bounded organelle	GO:0003676//nucleic acid binding	GO:0034728//nucleosome organization	gi|460401924|ref|XP_004246465.1|/7.57458e-54/PREDICTED: probable histone H2A.1-like [Solanum lycopersicum]
Solyc08g067330.1.1	297.00	33.00	96.35	24.55	69.91	1.50977581043895	Up	3.75318e-08	2.79672823033708e-07	K08912|1|3e-37|151|vvi:100245214|light-harvesting complex II chlorophyll a/b binding protein 1	GO:0009521;GO:0031224//intrinsic to membrane;GO:0009534//chloroplast thylakoid	GO:0046906//tetrapyrrole binding;GO:0043169//cation binding	GO:0006464//cellular protein modification process;GO:0006091//generation of precursor metabolites and energy	gi|115781|sp|P27492.1|CB21_TOBAC/1.49406e-38/RecName: Full=Chlorophyll a-b binding protein 16, chloroplastic; AltName: Full=LHCII type I CAB-16; Short=LHCP; Flags: Precursor
Solyc10g008420.2.1	2019.00	185.00	540.00	18.11	51.57	1.50974549924905	Up	2.03996e-39	5.98329791154791e-38	-	-	-	-	gi|460405391|ref|XP_004248159.1|/0/PREDICTED: uncharacterized protein LOC101261554 [Solanum lycopersicum]
Solyc06g075790.2.1	1540.00	38.00	111.00	4.91	13.98	1.50956943106074	Up	2.8913e-09	2.40438131313131e-08	-	-	-	-	gi|460391270|ref|XP_004241246.1|/0/PREDICTED: uncharacterized protein LOC101254101 [Solanum lycopersicum]
Solyc08g079510.2.1	1665.00	35.00	102.00	4.17	11.86	1.50798472110134	Up	1.344534e-08	1.05213861848574e-07	-	-	-	-	gi|460400367|ref|XP_004245706.1|/0/PREDICTED: uncharacterized protein LOC101263443 isoform 2 [Solanum lycopersicum]
Solyc08g080190.2.1	2270.00	34.00	99.00	2.95	8.39	1.50795585619062	Up	2.24592e-08	1.72471341267289e-07	K15403|1|0.0|645|bdi:100830847|fatty acid omega-hydroxy dehydrogenase [EC:1.1.-.-]	GO:0031410//cytoplasmic vesicle	GO:0016491//oxidoreductase activity;GO:0050662//coenzyme binding;GO:0016832//aldehyde-lyase activity	GO:0044281//small molecule metabolic process	gi|460400271|ref|XP_004245659.1|/0/PREDICTED: protein HOTHEAD-like [Solanum lycopersicum]
Solyc12g088190.1.1	1467.00	89.00	259.00	12.07	34.28	1.50594143335748	Up	1.200336e-19	1.88168233749179e-18	K14209|1|3e-13|75.1|smo:SELMODRAFT_64916|solute carrier family 36 (proton-coupled amino acid transporter);K15015|5|3e-11|68.2|aly:ARALYDRAFT_486994|solute carrier family 32 (vesicular inhibitory amino acid transporter)	GO:0031224//intrinsic to membrane	GO:0015171//amino acid transmembrane transporter activity	GO:0015801//aromatic amino acid transport;GO:0015711//organic anion transport;GO:0051707//response to other organism	gi|24370975|emb|CAA70968.2|/0/amino acid transporter [Solanum tuberosum]
Solyc07g055950.2.1	1134.00	22.00	64.00	3.89	11.04	1.50489811179198	Up	7.43362e-06	4.2438469033955e-05	-	-	-	-	gi|460395318|ref|XP_004243231.1|/1.22643e-83/PREDICTED: protodermal factor 1-like [Solanum lycopersicum]
Solyc09g010530.2.1	2769.00	276.00	803.00	19.61	55.64	1.50453288435009	Up	1.578146e-57	6.87559046532847e-56	-	GO:0044464//cell part	GO:0015299//solute:hydrogen antiporter activity	GO:0006811//ion transport;GO:0006875//cellular metal ion homeostasis	gi|460401817|ref|XP_004246412.1|/0/PREDICTED: cation/H(+) antiporter 20-like [Solanum lycopersicum]
Solyc07g044910.1.1	156.00	32.00	93.00	51.77	146.77	1.50336888605317	Up	6.27472e-08	4.58271459161823e-07	-	-	-	-	-
Solyc08g075280.2.1	1071.00	73.00	212.00	13.69	38.79	1.50256232927351	Up	2.62206e-16	3.4895029264214e-15	-	GO:0044464//cell part	-	-	gi|460401005|ref|XP_004246020.1|/1.14466e-136/PREDICTED: uncharacterized protein LOC101255324 [Solanum lycopersicum]
Solyc07g008140.2.1	929.00	41.00	119.00	8.91	25.24	1.50221457346063	Up	9.2404e-10	7.98749275887039e-09	-	-	-	-	gi|356548479|ref|XP_003542629.1|/3.49772e-35/PREDICTED: uncharacterized protein LOC100805802 [Glycine max]
Solyc08g077300.2.1	1209.00	90.00	261.00	14.90	42.14	1.49987798346778	Up	1.06915e-19	1.68488160066007e-18	K13800|1|1e-74|278|pop:POPTR_740227|UMP-CMP kinase [EC:2.7.4.- 2.7.4.14]	GO:0044424//intracellular part	GO:0016776//phosphotransferase activity, phosphate group as acceptor;GO:0019201//nucleotide kinase activity;GO:0032559	GO:0009129;GO:0006796//phosphate-containing compound metabolic process	gi|460400683|ref|XP_004245862.1|/1.78067e-120/PREDICTED: UMP/CMP kinase-like isoform 1 [Solanum lycopersicum]
Solyc05g026310.2.1	1261.00	48.00	139.00	7.61	21.49	1.49769712392424	Up	3.8501e-11	3.70201923076923e-10	K13989|1|9e-108|388|mtr:MTR_8g102300|Derlin-2/3	-	-	GO:0019538//protein metabolic process	gi|460387322|ref|XP_004239327.1|/2.81537e-140/PREDICTED: derlin-1-like [Solanum lycopersicum]
Solyc06g005330.2.1	890.00	53.43	154.58	12.15	34.28	1.49641079561936	Up	3.0275e-12	3.12907196969697e-11	K09422|1|5e-72|269|vvi:100260318|myb proto-oncogene protein, plant	GO:0043231//intracellular membrane-bounded organelle	-	GO:0006351//transcription, DNA-dependent;GO:0010033//response to organic substance	gi|460389421|ref|XP_004240352.1|/2.59324e-125/PREDICTED: transcription factor MYB48-like [Solanum lycopersicum]
Solyc02g085610.2.1	1176.00	36.00	104.00	6.13	17.28	1.49514423847269	Up	1.193092e-08	9.40101369636964e-08	K09060|1|2e-95|347|vvi:100258205|plant G-box-binding factor	GO:0043231//intracellular membrane-bounded organelle	GO:0003677//DNA binding;GO:0001071//nucleic acid binding transcription factor activity;GO:0005515//protein binding	GO:0006351//transcription, DNA-dependent	gi|156070801|gb|ABU45213.1|/2.61294e-153/unknown [Solanum bulbocastanum]
Solyc12g042910.1.1	1620.00	18.00	52.00	2.21	6.22	1.49286821073917	Up	6.02196e-05	0.000299218095733611	K02295|1|0.0|889|rcu:RCOM_0897900|cryptochrome	-	GO:0003913//DNA photolyase activity	GO:0009416//response to light stimulus;GO:0006259//DNA metabolic process	gi|460413920|ref|XP_004252323.1|/0/PREDICTED: (6-4)DNA photolyase-like [Solanum lycopersicum]
Solyc09g075820.2.1	1978.00	85.00	245.00	8.50	23.89	1.49087210743127	Up	1.96071e-18	2.8914114422483e-17	K08150|1|6e-49|194|aly:ARALYDRAFT_322009|MFS transporter, SP family, solute carrier family 2 (myo-inositol transporter), member 13	GO:0031224//intrinsic to membrane	GO:0016628//oxidoreductase activity, acting on the CH-CH group of donors, NAD or NADP as acceptor;GO:0005356	GO:0008152//metabolic process;GO:0071702	gi|5734440|emb|CAB52689.1|/0/hexose transporter [Solanum lycopersicum]
Solyc06g036330.1.1	981.00	74.00	213.00	15.20	42.68	1.48948885249348	Up	3.43726e-16	4.54651426592798e-15	-	GO:0009536//plastid	GO:0005198//structural molecule activity;GO:0016841//ammonia-lyase activity	-	gi|460390173|ref|XP_004240714.1|/0/PREDICTED: uncharacterized protein P11E10.01-like [Solanum lycopersicum]
Solyc09g074660.2.1	2574.00	39.00	112.00	2.98	8.36	1.48819061161872	Up	3.7975e-09	3.13070830455801e-08	K00943|1|3e-62|238|osa:4326794|dTMP kinase [EC:2.7.4.9]	GO:0009536//plastid	-	-	gi|460403951|ref|XP_004247449.1|/0/PREDICTED: spermatogenesis-associated protein 20-like [Solanum lycopersicum]
Solyc01g103450.2.1	2613.00	2329.00	6696.00	175.47	492.07	1.48763916754116	Up	0	0	K03283|1|0.0|1092|ath:AT4G24280|heat shock 70kDa protein 1/8	GO:0009532//plastid stroma;GO:0009526//plastid envelope	GO:0016628//oxidoreductase activity, acting on the CH-CH group of donors, NAD or NADP as acceptor;GO:0005515//protein binding;GO:0032559	GO:0010038//response to metal ion;GO:0044267//cellular protein metabolic process;GO:0006605//protein targeting;GO:0006950//response to stress	gi|460369188|ref|XP_004230445.1|/0/PREDICTED: stromal 70 kDa heat shock-related protein, chloroplastic-like [Solanum lycopersicum]
Solyc09g074260.1.1	1188.00	16.00	46.00	2.70	7.56	1.48542682717024	Up	0.000172791	0.00080089014269074	K00924|1|2e-25|115|aly:ARALYDRAFT_473063|[EC:2.7.1.-]	-	GO:0016628//oxidoreductase activity, acting on the CH-CH group of donors, NAD or NADP as acceptor;GO:0016772//transferase activity, transferring phosphorus-containing groups	GO:0023052//signaling;GO:0006796//phosphate-containing compound metabolic process	gi|460404152|ref|XP_004247548.1|/0/PREDICTED: LRR receptor-like serine/threonine-protein kinase ERL1-like [Solanum lycopersicum]
Solyc11g066270.1.1	891.00	68.00	195.00	15.44	43.19	1.48402456393894	Up	7.1387e-15	8.80353628615702e-14	K08235|1|3e-116|416|rcu:RCOM_0474040|xyloglucan:xyloglucosyl transferase [EC:2.4.1.207]	GO:0005576//extracellular region;GO:0030312//external encapsulating structure	GO:0004553//hydrolase activity, hydrolyzing O-glycosyl compounds;GO:0016758//transferase activity, transferring hexosyl groups	GO:0044042//glucan metabolic process	gi|350538187|ref|NP_001233819.1|/7.53643e-149/xyloglucan endotransglucosylase-hydrolase XTH6 precursor [Solanum lycopersicum]
Solyc06g009390.2.1	1487.00	23.00	66.00	3.08	8.61	1.48308288670194	Up	6.5681e-06	3.77408874849579e-05	K01090|1|5e-110|396|osa:4337723|protein phosphatase [EC:3.1.3.16]	-	GO:0004721//phosphoprotein phosphatase activity	GO:0008152//metabolic process	gi|460389854|ref|XP_004240563.1|/1.77066e-176/PREDICTED: probable protein phosphatase 2C 2-like [Solanum lycopersicum]
Solyc06g071420.2.1	1377.00	22.00	63.00	3.19	8.90	1.48024891208889	Up	1.10528e-05	6.14831314072693e-05	K11982|1|1e-11|69.3|rcu:RCOM_1031870|E3 ubiquitin-protein ligase RNF115/126 [EC:6.3.2.19]	GO:0031410//cytoplasmic vesicle	GO:0046914//transition metal ion binding;GO:0019787//small conjugating protein ligase activity	GO:0009756//carbohydrate mediated signaling;GO:0032446//protein modification by small protein conjugation	gi|460391809|ref|XP_004241511.1|/0/PREDICTED: E3 ubiquitin-protein ligase SIS3-like [Solanum lycopersicum]
Solyc11g006650.1.1	2535.00	20.00	57.00	1.55	4.32	1.47876309688923	Up	3.13944e-05	0.000163192096668844	K03695|1|2e-12|73.6|bdi:100825913|ATP-dependent Clp protease ATP-binding subunit ClpB	-	-	-	gi|460410098|ref|XP_004250468.1|/0/PREDICTED: uncharacterized protein LOC101244337 [Solanum lycopersicum]
Solyc08g076050.2.1	2490.00	35.98	102.95	2.85	7.94	1.47817708809085	Up	1.344534e-08	1.05248358196721e-07	K13430|1|7e-61|234|aly:ARALYDRAFT_909268|serine/threonine-protein kinase PBS1 [EC:2.7.11.1]	-	GO:0016301//kinase activity	-	gi|460400784|ref|XP_004245912.1|/0/PREDICTED: uncharacterized protein LOC101248601 [Solanum lycopersicum]
Solyc03g122340.2.1	3088.00	63.00	180.00	4.01	11.17	1.47795504402839	Up	8.96636e-14	1.03466333977767e-12	K00454|1|0.0|1399|pop:POPTR_828417|lipoxygenase [EC:1.13.11.12]	-	GO:0046914//transition metal ion binding;GO:0016702//oxidoreductase activity, acting on single donors with incorporation of molecular oxygen, incorporation of two atoms of oxygen	GO:0006633//fatty acid biosynthetic process	gi|460379600|ref|XP_004235549.1|/0/PREDICTED: linoleate 13S-lipoxygenase 3-1, chloroplastic [Solanum lycopersicum]
Solyc04g071570.2.1	2064.00	20.00	57.00	1.91	5.32	1.47785360746544	Up	3.13944e-05	0.000163156573791903	-	-	-	-	gi|460385596|ref|XP_004238489.1|/0/PREDICTED: protein SET DOMAIN GROUP 41-like [Solanum lycopersicum]
Solyc03g044060.2.1	2943.00	108.00	308.00	7.21	20.06	1.47625044137136	Up	1.84065e-22	3.27951632462687e-21	-	GO:0044444//cytoplasmic part;GO:0016020//membrane;GO:0030312//external encapsulating structure;GO:0031981//nuclear lumen;GO:0015630//microtubule cytoskeleton	-	-	gi|460377748|ref|XP_004234650.1|/0/PREDICTED: formin-like protein 6-like [Solanum lycopersicum]
Solyc12g088370.1.1	1326.00	58.00	165.00	8.73	24.22	1.47214530606489	Up	1.129382e-12	1.19893264784349e-11	-	GO:0043231//intracellular membrane-bounded organelle	-	GO:0006970//response to osmotic stress	gi|460414778|ref|XP_004252740.1|/0/PREDICTED: interferon-related developmental regulator 1-like [Solanum lycopersicum]
Solyc06g007350.2.1	1209.00	18.00	51.00	2.98	8.23	1.46558009995946	Up	8.95962e-05	0.000434601640593255	-	GO:0043231//intracellular membrane-bounded organelle	GO:0016791//phosphatase activity	-	gi|460389562|ref|XP_004240420.1|/6.44839e-171/PREDICTED: probable protein phosphatase 2C 26-like [Solanum lycopersicum]
Solyc02g084990.2.1	1727.00	879.00	2487.00	100.92	278.52	1.46456881708934	Up	1.6923e-167	1.85337901376147e-165	-	-	GO:0016798//hydrolase activity, acting on glycosyl bonds;GO:0043167//ion binding	GO:0044238//primary metabolic process	gi|460373236|ref|XP_004232427.1|/0/PREDICTED: mannan endo-1,4-beta-mannosidase 7-like [Solanum lycopersicum]
Solyc10g009550.2.1	1444.00	29.00	82.00	4.00	11.03	1.46336088581666	Up	6.43692e-07	4.19665387766248e-06	K13426|1|1e-14|79.3|rcu:RCOM_1689100|WRKY transcription factor 29;K13425|2|1e-14|79.3|ath:AT4G01250|WRKY transcription factor 22	-	-	-	gi|460405230|ref|XP_004248079.1|/8.49085e-160/PREDICTED: probable WRKY transcription factor 30-like [Solanum lycopersicum]
Solyc11g065940.1.1	912.00	69.00	195.00	15.29	42.16	1.46328646027641	Up	1.364628e-14	1.65215484279919e-13	K12471|1|2e-15|81.3|pop:POPTR_552810|epsin	-	-	-	gi|460411099|ref|XP_004250952.1|/7.30534e-163/PREDICTED: epsin-2-like [Solanum lycopersicum]
Solyc09g089850.2.1	1015.00	23.00	65.00	4.56	12.57	1.46287892025577	Up	9.73032e-06	5.4443728614952e-05	-	-	-	-	gi|460404493|ref|XP_004247716.1|/1.32283e-62/PREDICTED: CASP-like protein At3g23200-like [Solanum lycopersicum]
Solyc12g010640.1.1	519.00	22.00	62.00	8.84	24.31	1.4594316186373	Up	1.637374e-05	8.89472224118316e-05	-	-	-	-	gi|460412803|ref|XP_004251787.1|/3.53824e-74/PREDICTED: uncharacterized protein LOC101253060 [Solanum lycopersicum]
Solyc02g084450.2.1	2702.00	28.00	79.00	2.04	5.61	1.4594316186373	Up	1.07825e-06	6.85024447844598e-06	K03013|1|1e-104|379|vvi:100258335|DNA-directed RNA polymerases I, II, and III subunit RPABC1;K13457|2|4e-47|188|pop:POPTR_755797|disease resistance protein RPM1	-	-	-	gi|460373307|ref|XP_004232462.1|/0/PREDICTED: putative disease resistance RPP13-like protein 1-like [Solanum lycopersicum]
Solyc07g052320.2.1	1841.00	71.00	200.00	7.64	20.98	1.45737013454152	Up	7.28078e-15	8.96948516511868e-14	K14413|1|3e-10|65.5|pop:POPTR_567039|beta-1,3-galactosyltransferase [EC:2.4.1.-]	GO:0043231//intracellular membrane-bounded organelle;GO:0031224//intrinsic to membrane	GO:0016758//transferase activity, transferring hexosyl groups	GO:0006464//cellular protein modification process	gi|460395809|ref|XP_004243473.1|/0/PREDICTED: probable beta-1,3-galactosyltransferase 2-like [Solanum lycopersicum]
Solyc03g082920.2.1	3419.00	1263.99	3555.99	72.54	199.06	1.45635469821529	Up	9.30456e-237	1.37979111801242e-234	K09490|1|0.0|1104|rcu:RCOM_1312280|heat shock 70kDa protein 5	GO:0044432//endoplasmic reticulum part	GO:0016628//oxidoreductase activity, acting on the CH-CH group of donors, NAD or NADP as acceptor;GO:0032559	GO:0050896//response to stimulus;GO:0008152//metabolic process	gi|460378451|ref|XP_004234985.1|/0/PREDICTED: luminal-binding protein 5-like [Solanum lycopersicum]
Solyc01g094410.2.1	3463.00	382.00	1071.00	21.64	59.18	1.45140919736711	Up	3.02808e-72	1.57850240174672e-70	-	-	-	-	gi|460368063|ref|XP_004229889.1|/0/PREDICTED: uncharacterized protein LOC101249303 [Solanum lycopersicum]
Solyc08g036600.1.1	609.00	30.00	84.00	10.16	27.76	1.4501071658061	Up	5.6649e-07	3.73204987582781e-06	K14320|1|8e-64|241|rcu:RCOM_0868700|aladin	GO:0012505//endomembrane system	GO:0005488//binding	-	gi|460398783|ref|XP_004244931.1|/1.63845e-112/PREDICTED: uncharacterized protein LOC101256791 [Solanum lycopersicum]
Solyc01g104650.2.1	1451.00	180.00	504.00	24.70	67.45	1.44930740136359	Up	7.73286e-35	2.01993471006565e-33	K14432|1|6e-32|137|vvi:100250466|ABA responsive element binding factor	-	-	-	gi|460369486|ref|XP_004230593.1|/5.80796e-108/PREDICTED: G-box-binding factor 4-like isoform 1 [Solanum lycopersicum]
Solyc01g110150.2.1	917.00	117.00	327.00	25.78	70.29	1.44706719122264	Up	4.2048e-23	7.69858895705522e-22	-	-	-	-	gi|460370256|ref|XP_004230970.1|/1.28839e-66/PREDICTED: uncharacterized protein LOC101244131 [Solanum lycopersicum]
Solyc01g005980.2.1	991.00	24.00	67.00	4.88	13.29	1.44538805171329	Up	8.5446e-06	4.81364617744219e-05	-	GO:0043231//intracellular membrane-bounded organelle	-	-	gi|460365647|ref|XP_004228712.1|/1.05552e-133/PREDICTED: uncharacterized protein LOC101247847 [Solanum lycopersicum]
Solyc04g015520.2.1	1389.00	340.00	949.00	48.79	132.83	1.44492363152597	Up	8.35012e-64	3.94770524752475e-62	-	-	-	-	gi|460381789|ref|XP_004236624.1|/1.55791e-86/PREDICTED: uncharacterized protein LOC101248091 [Solanum lycopersicum]
Solyc06g069380.2.1	2409.00	43.00	120.00	3.52	9.58	1.44445022709888	Up	2.30806e-09	1.93622391075193e-08	-	-	-	-	gi|460392017|ref|XP_004241614.1|/0/PREDICTED: uncharacterized protein At1g04910-like [Solanum lycopersicum]
Solyc07g062050.2.1	2129.00	23.00	64.00	2.13	5.79	1.4427099177634	Up	1.436312e-05	7.8561166093929e-05	-	-	-	GO:0044249//cellular biosynthetic process;GO:0044238//primary metabolic process	gi|460397500|ref|XP_004244305.1|/0/PREDICTED: uncharacterized protein LOC101252101 [Solanum lycopersicum]
Solyc07g056590.2.1	1658.00	56.00	156.00	6.70	18.21	1.4424979216317	Up	9.81032e-12	9.83297187237615e-11	K13126|1|8e-09|60.5|ppp:PHYPADRAFT_108547|polyadenylate-binding protein	-	GO:0003676//nucleic acid binding	-	gi|460395227|ref|XP_004243186.1|/0/PREDICTED: nucleolysin TIAR-like [Solanum lycopersicum]
Solyc10g074790.1.1	1275.00	126.00	351.00	19.74	53.65	1.44245618118749	Up	1.429788e-24	2.78208545232274e-23	K07088|1|1e-56|219|pop:POPTR_760338|	GO:0031224//intrinsic to membrane	-	GO:0060918//auxin transport	gi|460407154|ref|XP_004249020.1|/0/PREDICTED: uncharacterized transporter YBR287W-like isoform 1 [Solanum lycopersicum]
Solyc09g091030.2.1	4513.00	3210.00	8909.00	139.20	376.85	1.4368311814882	Up	0	0	K01177|1|0.0|903|rcu:RCOM_1023980|beta-amylase [EC:3.2.1.2]	GO:0043231//intracellular membrane-bounded organelle;GO:0044444//cytoplasmic part;GO:0016020//membrane	GO:0016772//transferase activity, transferring phosphorus-containing groups;GO:0016160//amylase activity;GO:0005102//receptor binding;GO:0043167//ion binding;GO:0032559	GO:0005982//starch metabolic process;GO:0009933//meristem structural organization;GO:0007167//enzyme linked receptor protein signaling pathway;GO:0010073//meristem maintenance;GO:0003006//developmental process involved in reproduction;GO:0006950//response to stress;GO:0006464//cellular protein modification process	gi|350539870|ref|NP_001234556.1|/0/beta-amylase [Solanum lycopersicum]
Solyc10g017580.2.1	1863.00	72.00	199.00	7.65	20.63	1.43121216830647	Up	2.00396e-14	2.39342396198099e-13	K09480|1|0.0|636|vvi:100251641|digalactosyldiacylglycerol synthase [EC:2.4.1.241]	GO:0030659//cytoplasmic vesicle membrane;GO:0009527//plastid outer membrane	GO:0035250//UDP-galactosyltransferase activity	GO:0009267//cellular response to starvation;GO:0009247//glycolipid biosynthetic process;GO:0044403//symbiosis, encompassing mutualism through parasitism	gi|460406245|ref|XP_004248577.1|/0/PREDICTED: digalactosyldiacylglycerol synthase 2, chloroplastic-like [Solanum lycopersicum]
Solyc04g080640.1.1	804.00	66.00	182.00	16.68	44.88	1.42795338716413	Up	2.83638e-13	3.15263372905028e-12	-	-	-	-	gi|460385209|ref|XP_004238297.1|/1.11953e-145/PREDICTED: uncharacterized protein LOC101245645 [Solanum lycopersicum]
Solyc02g093720.2.1	1934.00	221.00	608.99	22.61	60.76	1.42616087775055	Up	1.226834e-40	3.67050899122807e-39	-	-	-	-	gi|460371988|ref|XP_004231816.1|/0/PREDICTED: uncharacterized protein LOC101253242 [Solanum lycopersicum]
Solyc05g008130.2.1	1246.00	126.00	347.00	20.22	54.31	1.42543486602119	Up	6.41776e-24	1.21317513855899e-22	-	GO:0031090//organelle membrane	-	-	gi|460386310|ref|XP_004238842.1|/2.56028e-178/PREDICTED: uncharacterized protein LOC101254087 [Solanum lycopersicum]
Solyc02g065700.2.1	1711.00	96.00	264.00	11.13	29.85	1.42327733881021	Up	1.587964e-18	2.34753191950464e-17	K06889|1|5e-12|71.2|cme:CMQ233C|	-	-	-	gi|460375200|ref|XP_004233395.1|/6.65111e-146/PREDICTED: abhydrolase domain-containing protein FAM108C1-like [Solanum lycopersicum]
Solyc01g100760.2.1	753.00	66.80	183.59	18.09	48.49	1.42249484577509	Up	1.944808e-13	2.19227058545798e-12	-	-	-	-	gi|460368947|ref|XP_004230326.1|/9.81368e-69/PREDICTED: uncharacterized protein LOC101254945 [Solanum lycopersicum]
Solyc01g108540.2.1	1175.00	56.42	154.96	9.62	25.76	1.42102379434458	Up	2.09142e-11	2.04893937217891e-10	K13258|1|9e-73|272|gmx:547489|2-hydroxyisoflavanone dehydratase [EC:4.2.1.105];K14493|2|2e-30|131|aly:ARALYDRAFT_477795|gibberellin receptor GID1 [EC:3.-.-.-]	-	-	-	gi|460369935|ref|XP_004230812.1|/1.02038e-173/PREDICTED: probable carboxylesterase 7-like [Solanum lycopersicum]
Solyc03g019820.2.1	1121.00	39.00	107.00	6.98	18.68	1.42019551350001	Up	2.59618e-08	1.97589408670705e-07	K09873|1|1e-98|357|ath:AT1G17810|aquaporin TIP	GO:0000325//plant-type vacuole;GO:0000322;GO:0031224//intrinsic to membrane	GO:0005372//water transmembrane transporter activity	GO:0006810//transport;GO:0044248//cellular catabolic process	gi|460377068|ref|XP_004234317.1|/4.65097e-136/PREDICTED: probable aquaporin TIP3-2-like [Solanum lycopersicum]
Solyc09g019970.2.1	3184.00	318.00	871.00	19.61	52.40	1.41797727623266	Up	4.22746e-57	1.83177146098004e-55	K11835|1|0.0|1321|vvi:100258589|ubiquitin carboxyl-terminal hydrolase 4/11/15 [EC:3.1.2.15]	GO:0043231//intracellular membrane-bounded organelle	GO:0019783//small conjugating protein-specific protease activity	GO:0019941//modification-dependent protein catabolic process	gi|460401464|ref|XP_004246244.1|/0/PREDICTED: ubiquitin carboxyl-terminal hydrolase 5-like [Solanum lycopersicum]
Solyc11g009010.1.1	321.00	19.00	52.00	12.94	34.55	1.41684809328311	Up	0.0001157854	0.000552764732053589	-	-	GO:0003824//catalytic activity	-	gi|460409349|ref|XP_004250101.1|/1.31492e-50/PREDICTED: uncharacterized protein Rv2715/MT2788-like [Solanum lycopersicum]
Solyc09g011490.2.1	882.00	120.00	328.00	27.54	73.42	1.41464455496458	Up	1.877978e-22	3.34352906413125e-21	K00799|1|4e-58|223|vvi:100242547|glutathione S-transferase [EC:2.5.1.18]	-	GO:0016740//transferase activity	GO:0050896//response to stimulus	gi|460401769|ref|XP_004246388.1|/2.83026e-108/PREDICTED: probable glutathione S-transferase-like [Solanum lycopersicum]
Solyc03g120110.2.1	2424.00	18.00	49.00	1.46	3.89	1.41380178610617	Up	0.0001956626	0.000899219359961502	K13430|1|6e-57|221|zma:100283091|serine/threonine-protein kinase PBS1 [EC:2.7.11.1];K04733|4|2e-56|219|smo:SELMODRAFT_33807|interleukin-1 receptor-associated kinase 4 [EC:2.7.11.1]	-	GO:0005488//binding;GO:0016301//kinase activity	-	gi|460381341|ref|XP_004236409.1|/0/PREDICTED: G-type lectin S-receptor-like serine/threonine-protein kinase CES101-like [Solanum lycopersicum]
Solyc12g049030.1.1	1155.00	22.00	60.00	3.82	10.15	1.40983518403679	Up	3.55262e-05	0.00018323353316051	K10256|1|3e-165|579|rcu:RCOM_0503360|omega-6 fatty acid desaturase (delta-12 desaturase) [EC:1.14.19.-]	-	GO:0016705//oxidoreductase activity, acting on paired donors, with incorporation or reduction of molecular oxygen	GO:0044238//primary metabolic process	gi|460414043|ref|XP_004252384.1|/0/PREDICTED: omega-6 fatty acid desaturase, endoplasmic reticulum isozyme 2-like [Solanum lycopersicum]
Solyc04g078900.2.1	1765.00	83.00	226.00	9.32	24.75	1.40902666520005	Up	7.47688e-16	9.72279466230937e-15	K09843|1|0.0|707|vvi:100245540|(+)-abscisic acid 8'-hydroxylase [EC:1.14.13.93]	-	GO:0016491//oxidoreductase activity;GO:0005506//iron ion binding	GO:0008152//metabolic process	gi|350536713|ref|NP_001234517.1|/0/ABA 8'-hydroxylase [Solanum lycopersicum]
Solyc08g074620.1.1	1764.00	23.01	62.47	2.58	6.85	1.40873292242463	Up	3.09486e-05	0.000161190625	K00422|1|1e-121|435|vvi:100256583|polyphenol oxidase [EC:1.10.3.1]	GO:0009534//chloroplast thylakoid	GO:0043169//cation binding;GO:0016682//oxidoreductase activity, acting on diphenols and related substances as donors, oxygen as acceptor	GO:0008152//metabolic process	gi|460401033|ref|XP_004246034.1|/0/PREDICTED: polyphenol oxidase E, chloroplastic-like isoform 1 [Solanum lycopersicum]
Solyc04g014400.2.1	3669.00	302.00	822.00	16.14	42.85	1.40865462572208	Up	1.74985e-53	7.12929500853242e-52	K13415|1|1e-56|220|ath:AT4G39400|protein brassinosteroid insensitive 1 [EC:2.7.10.1 2.7.11.1]	-	-	-	gi|460381928|ref|XP_004236693.1|/0/PREDICTED: LRR receptor-like serine/threonine-protein kinase FLS2-like [Solanum lycopersicum]
Solyc03g116680.2.1	1525.00	353.00	958.00	46.03	121.84	1.40434149926341	Up	9.0723e-62	4.17343280346821e-60	-	-	-	-	gi|460380425|ref|XP_004235957.1|/0/PREDICTED: uncharacterized protein LOC101251458 isoform 1 [Solanum lycopersicum]
Solyc02g083130.2.1	1911.00	48.00	130.00	4.97	13.13	1.4015491593306	Up	1.203128e-09	1.03066670254754e-08	K03453|1|4e-21|101|vcn:VOLCADRAFT_102664|bile acid:Na+ symporter, BASS family	GO:0043231//intracellular membrane-bounded organelle	-	-	gi|460373470|ref|XP_004232542.1|/0/PREDICTED: uncharacterized protein LOC101250180 [Solanum lycopersicum]
Solyc06g068960.1.1	465.00	41.00	111.00	18.56	49.00	1.40058503876236	Up	1.991084e-08	1.5364295572075e-07	K13448|1|3e-49|191|vvi:100264572|calcium-binding protein CML	GO:0016020//membrane;GO:0043231//intracellular membrane-bounded organelle	GO:0046872//metal ion binding	-	gi|460392121|ref|XP_004241666.1|/1.71261e-86/PREDICTED: calcium-binding allergen Ole e 8-like [Solanum lycopersicum]
Solyc02g080010.2.1	2654.00	38.17	103.28	2.83	7.47	1.40030618995735	Up	6.3065e-08	4.60451643730887e-07	K04733|1|5e-60|231|smo:SELMODRAFT_230241|interleukin-1 receptor-associated kinase 4 [EC:2.7.11.1];K13430|3|2e-59|229|zma:100283091|serine/threonine-protein kinase PBS1 [EC:2.7.11.1]	-	GO:0016740//transferase activity	-	gi|460376016|ref|XP_004233798.1|/0/PREDICTED: cysteine-rich receptor-like protein kinase 10-like [Solanum lycopersicum]
Solyc08g079260.2.1	1679.00	401.17	1083.60	47.41	124.90	1.39751017876892	Up	4.37902e-69	2.22919195095949e-67	K09560|1|2e-88|324|pop:POPTR_646478|suppressor of tumorigenicity protein 13	-	-	GO:0010038//response to metal ion	gi|460400401|ref|XP_004245723.1|/6.77329e-111/PREDICTED: FAM10 family protein At4g22670-like [Solanum lycopersicum]
Solyc03g007770.2.1	2261.00	104.00	280.00	9.07	23.83	1.39360449566175	Up	5.6272e-19	8.53012063492063e-18	-	GO:0031224//intrinsic to membrane	-	GO:0006810//transport;GO:0050801//ion homeostasis	gi|460376846|ref|XP_004234207.1|/0/PREDICTED: S-type anion channel SLAH3-like isoform 1 [Solanum lycopersicum]
Solyc03g098240.2.1	1780.00	81.00	218.00	9.02	23.67	1.39186036747923	Up	4.28522e-15	5.34253929503917e-14	K01580|1|0.0|772|gmx:100783047|glutamate decarboxylase [EC:4.1.1.15]	-	GO:0016831//carboxy-lyase activity;GO:0048037//cofactor binding;GO:0005515//protein binding	GO:0009064//glutamine family amino acid metabolic process	gi|171854577|dbj|BAG16479.1|/0/glutamate decarboxylase isoform1 [Solanum lycopersicum]
Solyc07g052790.1.1	2670.00	82.76	222.24	6.10	15.98	1.38938626047773	Up	1.791546e-15	2.28245254802561e-14	K06685|1|3e-13|75.9|aly:ARALYDRAFT_492950|maintenance of ploidy protein MOB1 (MPS1 binder 1)	-	-	-	gi|460415338|ref|XP_004253016.1|/0/PREDICTED: protein SUPPRESSOR OF npr1-1, CONSTITUTIVE 1-like [Solanum lycopersicum]
Solyc05g052280.2.1	1266.00	41.00	110.00	6.47	16.94	1.38859625733969	Up	2.89386e-08	2.18503818785579e-07	K00430|1|4e-143|506|gmx:100803637|peroxidase [EC:1.11.1.7]	-	GO:0005506//iron ion binding;GO:0003824//catalytic activity;GO:0016209//antioxidant activity	GO:0008152//metabolic process;GO:0006950//response to stress	gi|460388619|ref|XP_004239964.1|/2.28964e-174/PREDICTED: peroxidase 4-like [Solanum lycopersicum]
Solyc02g064680.2.1	3473.00	297.00	797.04	16.78	43.92	1.38813533856538	Up	8.2565e-51	3.17941834677419e-49	K01537|1|0.0|1652|ath:AT4G37640|Ca2+-transporting ATPase [EC:3.6.3.8]	GO:0031224//intrinsic to membrane;GO:0043231//intracellular membrane-bounded organelle;GO:0031090//organelle membrane	GO:0046914//transition metal ion binding;GO:0046873//metal ion transmembrane transporter activity;GO:0019829//cation-transporting ATPase activity;GO:0005515//protein binding;GO:0032559;GO:0016836//hydro-lyase activity	GO:0010035//response to inorganic substance;GO:0009206;GO:0006816//calcium ion transport	gi|460375325|ref|XP_004233457.1|/0/PREDICTED: calcium-transporting ATPase 2, plasma membrane-type-like [Solanum lycopersicum]
Solyc06g053620.2.1	1063.00	41.00	110.00	7.75	20.28	1.38778943684174	Up	2.89386e-08	2.18572943688706e-07	K13412|1|2e-62|238|osa:4334366|calcium-dependent protein kinase [EC:2.7.11.1]	-	GO:0004672//protein kinase activity;GO:0032559	GO:0006464//cellular protein modification process	gi|350537681|ref|NP_001234304.1|/1.04552e-158/phosphoenolpyruvate carboxylase kinase 2 [Solanum lycopersicum]
Solyc12g043110.1.1	2559.00	1341.47	3595.69	103.23	269.89	1.38650922495877	Up	2.41356e-222	3.47130993975903e-220	K09489|1|0.0|1272|rcu:RCOM_0980870|heat shock 70kDa protein 4	GO:0043231//intracellular membrane-bounded organelle;GO:0016020//membrane;GO:0030312//external encapsulating structure	GO:0016628//oxidoreductase activity, acting on the CH-CH group of donors, NAD or NADP as acceptor;GO:0032559	GO:0006950//response to stress;GO:0008152//metabolic process;GO:0010038//response to metal ion	gi|460413943|ref|XP_004252334.1|/0/PREDICTED: heat shock 70 kDa protein 15-like [Solanum lycopersicum]
Solyc07g053890.2.1	1629.00	53.00	142.00	6.46	16.88	1.38570883401326	Up	2.9263e-10	2.62948485133609e-09	K15406|1|3e-31|134|ath:AT5G37300|wax-ester synthase / diacylglycerol O-acyltransferase [EC:2.3.1.75 2.3.1.20]	-	-	-	gi|460395580|ref|XP_004243360.1|/0/PREDICTED: O-acyltransferase WSD1-like [Solanum lycopersicum]
Solyc10g047670.1.1	1680.00	52.00	139.00	6.14	16.01	1.38266274714608	Up	4.85004e-10	4.28551831976314e-09	K15263|1|7e-08|57.4|osa:4324202|cell growth-regulating nucleolar protein	-	-	-	gi|460406680|ref|XP_004248789.1|/0/PREDICTED: uncharacterized protein LOC101266465 [Solanum lycopersicum]
Solyc12g042380.1.1	1389.00	99.00	264.00	14.21	36.95	1.37866780979073	Up	9.89748e-18	1.41329147727273e-16	-	-	-	-	gi|460413849|ref|XP_004252289.1|/0/PREDICTED: uncharacterized protein LOC101252852 isoform 2 [Solanum lycopersicum]
Solyc04g064870.2.1	1024.00	141.94	377.97	27.89	72.45	1.37723775541598	Up	9.17508e-25	1.79848140394089e-23	-	-	-	-	gi|460384084|ref|XP_004237744.1|/8.79173e-139/PREDICTED: pathogen-related protein-like [Solanum lycopersicum]
Solyc05g005480.2.1	1585.00	460.00	1224.00	57.66	149.64	1.37585312905592	Up	4.44856e-76	2.41934783599089e-74	K07119|1|4e-11|68.2|mtr:MTR_4g086400|	GO:0009526//plastid envelope;GO:0009532//plastid stroma;GO:0005576//extracellular region	GO:0046914//transition metal ion binding;GO:0003824//catalytic activity	GO:0006950//response to stress;GO:0008152//metabolic process	gi|460385950|ref|XP_004238663.1|/1.74201e-153/PREDICTED: quinone oxidoreductase-like protein At1g23740, chloroplastic-like [Solanum lycopersicum]
Solyc10g085040.1.1	600.00	268.00	711.00	92.26	238.74	1.37166310734924	Up	1.007642e-44	3.42698757122507e-43	-	GO:0016020//membrane;GO:0043231//intracellular membrane-bounded organelle	-	GO:0007165//signal transduction	gi|460408479|ref|XP_004249672.1|/6.6379e-111/PREDICTED: heme-binding-like protein At3g10130, chloroplastic-like [Solanum lycopersicum]
Solyc03g096270.1.1	828.00	23.89	63.27	5.86	15.13	1.36843941779449	Up	2.11236e-05	0.000112698536312849	K12619|1|5e-16|83.2|osa:4349826|5'-3' exoribonuclease 2 [EC:3.1.13.-];K01303|2|4e-11|66.6|bdi:100837577|acylaminoacyl-peptidase [EC:3.4.19.1];K07393|3|3e-06|50.4|vvi:100265305|putative glutathione S-transferase	-	-	-	gi|147825453|emb|CAN73240.1|/3.39139e-76/hypothetical protein VITISV_035336 [Vitis vinifera]
Solyc01g096670.2.1	1787.00	34.00	90.00	3.77	9.73	1.36787528151245	Up	7.05414e-07	4.5753217196414e-06	K09754|1|0.0|903|rcu:RCOM_1106600|coumaroylquinate(coumaroylshikimate) 3'-monooxygenase [EC:1.14.13.36]	-	GO:0016709//oxidoreductase activity, acting on paired donors, with incorporation or reduction of molecular oxygen, NAD(P)H as one donor, and incorporation of one atom of oxygen;GO:0005506//iron ion binding	GO:0008152//metabolic process	gi|460368382|ref|XP_004230046.1|/0/PREDICTED: cytochrome P450 98A2-like [Solanum lycopersicum]
Solyc03g082610.1.1	624.00	124.00	328.00	40.94	105.64	1.36757319914368	Up	2.10222e-21	3.56719989339019e-20	-	-	-	-	gi|147765904|emb|CAN77892.1|/5.33712e-37/hypothetical protein VITISV_016272 [Vitis vinifera]
Solyc02g079740.1.1	1116.00	104.00	275.00	18.70	48.22	1.36659338082753	Up	3.51124e-18	5.1116375e-17	K09561|1|2e-08|58.2|cre:CHLREDRAFT_120414|STIP1 homology and U-box containing protein 1 [EC:6.3.2.19]	-	GO:0016874//ligase activity;GO:0005488//binding	-	gi|460373931|ref|XP_004232765.1|/2.1959e-178/PREDICTED: U-box domain-containing protein 8-like [Solanum lycopersicum]
Solyc03g117540.2.1	4694.00	25.00	66.00	1.04	2.68	1.36564947231668	Up	2.336e-05	0.000123937777777778	K05666|1|2e-161|568|olu:OSTLU_35503|ATP-binding cassette, subfamily C (CFTR/MRP), member 2;K05658|2|8e-52|204|aly:ARALYDRAFT_492221|ATP-binding cassette, subfamily B (MDR/TAP), member 1	-	GO:0017111//nucleoside-triphosphatase activity;GO:0016491//oxidoreductase activity;GO:0000166//nucleotide binding	GO:0009987//cellular process;GO:0006810//transport;GO:0008152//metabolic process	gi|460381416|ref|XP_004236445.1|/0/PREDICTED: ABC transporter C family member 13-like [Solanum lycopersicum]
Solyc08g029220.1.1	2370.00	102.00	269.00	8.48	21.83	1.36417596042759	Up	9.51986e-18	1.3609979491018e-16	K09518|1|2e-14|79.7|aly:ARALYDRAFT_494970|DnaJ homolog subfamily B member 12	-	-	-	gi|460398719|ref|XP_004244900.1|/0/PREDICTED: uncharacterized protein LOC101266847 isoform 1 [Solanum lycopersicum]
Solyc04g005860.2.1	1935.00	130.00	343.00	13.29	34.21	1.36407699949173	Up	3.15374e-22	5.55686660516605e-21	-	GO:0016020//membrane	-	-	gi|460382496|ref|XP_004236975.1|/0/PREDICTED: uncharacterized protein LOC101252276 [Solanum lycopersicum]
Solyc03g118970.2.1	1703.00	97.00	256.00	11.30	29.08	1.36370449661704	Up	5.57482e-17	7.65816038550057e-16	K03327|1|0.0|706|vvi:100257810|multidrug resistance protein, MATE family	GO:0031090//organelle membrane	GO:0015291//secondary active transmembrane transporter activity	GO:0015893//drug transport;GO:0051707//response to other organism	gi|460380042|ref|XP_004235767.1|/0/PREDICTED: MATE efflux family protein DTX1-like isoform 2 [Solanum lycopersicum]
Solyc04g049080.2.1	920.00	58.00	153.00	12.74	32.78	1.36345057684316	Up	1.02595e-10	9.527248638662e-10	-	GO:0031224//intrinsic to membrane	-	GO:0032502//developmental process	gi|460383689|ref|XP_004237551.1|/4.85489e-114/PREDICTED: tetraspanin-6-like [Solanum lycopersicum]
Solyc03g006840.2.1	2386.00	25.00	66.00	2.07	5.32	1.36179547800186	Up	2.336e-05	0.000123965325627917	-	-	-	-	gi|460376716|ref|XP_004234143.1|/0/PREDICTED: uncharacterized protein LOC101266997 [Solanum lycopersicum]
Solyc02g084640.2.1	1842.00	70.69	186.18	7.60	19.52	1.36088172923194	Up	7.40584e-13	7.98980704925441e-12	K00128|1|0.0|712|vvi:100247106|aldehyde dehydrogenase (NAD+) [EC:1.2.1.3]	GO:0043231//intracellular membrane-bounded organelle	GO:0004030//aldehyde dehydrogenase [NAD(P)+] activity;GO:0005488//binding	GO:0044237//cellular metabolic process	gi|460373284|ref|XP_004232451.1|/0/PREDICTED: aldehyde dehydrogenase family 3 member F1-like [Solanum lycopersicum]
Solyc01g095180.2.1	1190.00	46.00	121.00	7.74	19.86	1.35946015138396	Up	1.006454e-08	7.98573919906946e-08	K05283|1|3e-12|71.2|aly:ARALYDRAFT_354960|phosphatidylinositol glycan, class W [EC:2.3.-.-];K15692|2|2e-10|65.1|smo:SELMODRAFT_66937|E3 ubiquitin-protein ligase RNF13 [EC:6.3.2.19];K11982|4|1e-09|62.4|sbi:SORBI_03g011120|E3 ubiquitin-protein ligase RNF115/126 [EC:6.3.2.19];K13148|5|1e-09|62.4|rcu:RCOM_0598050|integrator complex subunit 11 [EC:3.1.27.-]	-	-	-	gi|460370715|ref|XP_004231195.1|/1.1765e-92/PREDICTED: uncharacterized protein LOC101265683 [Solanum lycopersicum]
Solyc10g084430.1.1	900.00	94.00	247.00	21.12	54.14	1.35808505285651	Up	2.49048e-16	3.31809207589286e-15	K11982|1|3e-13|73.9|ppp:PHYPADRAFT_169900|E3 ubiquitin-protein ligase RNF115/126 [EC:6.3.2.19]	-	GO:0046914//transition metal ion binding	-	gi|460408155|ref|XP_004249512.1|/7.17621e-147/PREDICTED: uncharacterized protein LOC101254650 [Solanum lycopersicum]
Solyc01g086810.2.1	3183.00	93.00	244.01	5.74	14.68	1.35472932616752	Up	4.1012e-16	5.39482920110193e-15	K13457|1|5e-168|590|vvi:100252764|disease resistance protein RPM1	-	-	-	gi|460367479|ref|XP_004229601.1|/0/PREDICTED: disease resistance protein RPM1-like [Solanum lycopersicum]
Solyc01g107820.2.1	1869.00	299.00	782.00	31.67	80.79	1.35105986319464	Up	6.13324e-48	2.2493257296467e-46	K13496|1|6e-115|413|ath:AT2G36800|UDP-glucosyl transferase 73C [EC:2.4.1.-]	-	GO:0016758//transferase activity, transferring hexosyl groups	-	gi|460369829|ref|XP_004230759.1|/0/PREDICTED: anthocyanin 3'-O-beta-glucosyltransferase [Solanum lycopersicum]
Solyc09g091050.2.1	2723.00	31.00	81.00	2.24	5.71	1.34999201330524	Up	3.26552e-06	1.96037943173246e-05	-	GO:0009536//plastid	GO:0016787//hydrolase activity	-	gi|460404662|ref|XP_004247800.1|/0/PREDICTED: uncharacterized protein LOC101247860 [Solanum lycopersicum]
Solyc02g069260.2.1	3493.00	525.98	1374.00	29.54	75.27	1.34940514536554	Up	5.61132e-83	3.47073225388601e-81	K11596|1|2e-135|482|ath:AT1G48410|argonaute;K11593|2|8e-135|480|mtr:MTR_4g113200|eukaryotic translation initiation factor 2C	-	GO:0003723//RNA binding	GO:0002252	gi|409032145|gb|AFV08637.1|/0/AGO2A2 [Solanum lycopersicum]
Solyc01g111660.2.1	1109.00	303.00	791.00	54.83	139.61	1.3483649040159	Up	2.49286e-48	9.21316292569659e-47	K09872|1|6e-139|491|ath:AT4G35100|aquaporin PIP	GO:0031225//anchored to membrane;GO:0043231//intracellular membrane-bounded organelle	GO:0005372//water transmembrane transporter activity	GO:0009725//response to hormone stimulus;GO:0006810//transport	gi|460370419|ref|XP_004231050.1|/2.25513e-159/PREDICTED: aquaporin PIP2-7-like [Solanum lycopersicum]
Solyc03g110940.2.1	1885.00	48.00	125.00	5.04	12.80	1.34464817138745	Up	7.61284e-09	6.12181054227013e-08	K08869|1|0.0|771|vvi:100253088|aarF domain-containing kinase	GO:0009536//plastid	GO:0016301//kinase activity;GO:0032559	GO:0006464//cellular protein modification process	gi|460381230|ref|XP_004236355.1|/0/PREDICTED: uncharacterized aarF domain-containing protein kinase 1-like [Solanum lycopersicum]
Solyc05g052350.2.1	2617.00	38.00	99.00	2.86	7.26	1.34395440121736	Up	2.7817e-07	1.89589173565515e-06	K13420|1|4e-76|284|rcu:RCOM_0633880|LRR receptor-like serine/threonine-protein kinase FLS2 [EC:2.7.11.1]	GO:0016020//membrane	GO:0016491//oxidoreductase activity;GO:0016301//kinase activity	GO:0008152//metabolic process	gi|460388610|ref|XP_004239960.1|/0/PREDICTED: probable leucine-rich repeat receptor-like protein kinase IMK3-like [Solanum lycopersicum]
Solyc11g066390.1.1	654.00	25.00	65.00	7.85	19.92	1.34345308828909	Up	3.3886e-05	0.000175190179731485	K04565|1|9e-75|277|vvi:100233100|Cu/Zn superoxide dismutase [EC:1.15.1.1]	GO:0009536//plastid	GO:0003824//catalytic activity;GO:0016209//antioxidant activity;GO:0043169//cation binding	GO:0072593//reactive oxygen species metabolic process	gi|33327349|gb|AAQ09007.1|/7.02377e-99/superoxidase dismutase [Solanum lycopersicum]
Solyc06g073380.2.1	1412.00	37.00	96.00	5.22	13.21	1.33950875467694	Up	4.62116e-07	3.08012828029034e-06	-	-	-	-	gi|460391579|ref|XP_004241398.1|/0/PREDICTED: histidine protein methyltransferase 1 homolog [Solanum lycopersicum]
Solyc09g091070.1.1	897.00	22.00	57.00	4.96	12.54	1.33812532241516	Up	0.0001101814	0.00052812305259988	K00026|1|2e-152|536|pop:POPTR_583880|malate dehydrogenase [EC:1.1.1.37]	-	GO:0016615//malate dehydrogenase activity	GO:0044238//primary metabolic process;GO:0043648//dicarboxylic acid metabolic process	gi|460404666|ref|XP_004247802.1|/1.58225e-162/PREDICTED: malate dehydrogenase, chloroplastic-like isoform 2 [Solanum lycopersicum]
Solyc10g074970.1.1	1281.00	34.00	88.00	5.30	13.39	1.33709169587375	Up	1.473248e-06	9.19336016727653e-06	-	GO:0031224//intrinsic to membrane	-	-	gi|460407184|ref|XP_004249034.1|/0/PREDICTED: transmembrane protein 87B-like [Solanum lycopersicum]
Solyc09g083060.2.1	2011.00	61.00	158.00	6.00	15.15	1.33628338786443	Up	9.73064e-11	9.06080460218409e-10	-	-	GO:0016874//ligase activity	-	gi|460404308|ref|XP_004247625.1|/1.90268e-171/PREDICTED: putative U-box domain-containing protein 42-like [Solanum lycopersicum]
Solyc04g054320.2.1	1580.00	50.00	129.00	6.29	15.82	1.3306176775935	Up	5.74108e-09	4.67331350153427e-08	K14431|1|7e-121|432|vvi:100249156|transcription factor TGA	GO:0043231//intracellular membrane-bounded organelle	GO:0003677//DNA binding;GO:0001071//nucleic acid binding transcription factor activity;GO:0005515//protein binding	GO:0006351//transcription, DNA-dependent	gi|350538761|ref|NP_001234614.1|/0/leucine-zipper transcription factor [Solanum lycopersicum]
Solyc10g085690.1.1	1074.00	26.00	67.00	4.86	12.22	1.33021606621295	Up	2.929e-05	0.000153321365928524	-	-	-	-	gi|460408350|ref|XP_004249608.1|/1.75315e-177/PREDICTED: uncharacterized protein LOC101258319 [Solanum lycopersicum]
Solyc08g065840.2.1	792.00	33.00	85.00	8.47	21.29	1.3297420751201	Up	2.4507e-06	1.49033271777891e-05	-	-	-	-	gi|460399185|ref|XP_004245122.1|/8.90617e-71/PREDICTED: uncharacterized protein LOC101266355 isoform 1 [Solanum lycopersicum]
Solyc01g100770.2.1	768.00	165.20	425.29	43.82	110.03	1.32823554294885	Up	3.53414e-26	7.29279105445117e-25	-	-	-	-	gi|460368949|ref|XP_004230327.1|/2.79131e-74/PREDICTED: uncharacterized protein LOC101255245 [Solanum lycopersicum]
Solyc06g051930.2.1	2703.00	235.00	605.00	17.11	42.96	1.328154233496	Up	1.500274e-36	4.16985352153667e-35	K00873|1|0.0|821|vvi:100246758|pyruvate kinase [EC:2.7.1.40]	-	GO:0046872//metal ion binding;GO:0016301//kinase activity	GO:0006007//glucose catabolic process	gi|460390677|ref|XP_004240954.1|/0/PREDICTED: plastidial pyruvate kinase 4, chloroplastic-like [Solanum lycopersicum]
Solyc10g080260.1.1	2094.00	143.00	368.00	13.49	33.86	1.32769162494737	Up	7.60276e-23	1.37825280941534e-21	K15172|1|1e-28|126|vcn:VOLCADRAFT_106802|transcription elongation factor SPT5	-	GO:0046872//metal ion binding	-	gi|460407665|ref|XP_004249271.1|/0/PREDICTED: zinc finger CCCH domain-containing protein 30-like [Solanum lycopersicum]
Solyc04g054990.2.1	1065.00	35.00	90.00	6.60	16.56	1.32716474325351	Up	1.27572e-06	8.02154727416381e-06	-	-	-	-	gi|460383377|ref|XP_004237402.1|/1.70004e-108/PREDICTED: lipoxygenase homology domain-containing protein 1-like [Solanum lycopersicum]
Solyc07g064420.2.1	2071.00	88.00	226.00	8.40	21.03	1.32398761706566	Up	1.454004e-14	1.75502252275025e-13	-	GO:0043231//intracellular membrane-bounded organelle	-	-	gi|460397152|ref|XP_004244132.1|/0/PREDICTED: uncharacterized protein LOC101251905 [Solanum lycopersicum]
Solyc12g089220.1.1	951.00	43.00	110.00	9.12	22.77	1.32002856197188	Up	9.47208e-08	6.77286343216532e-07	K08999|1|6e-24|109|rcu:RCOM_0783240|hypothetical protein	-	-	GO:0006952//defense response	gi|460414889|ref|XP_004252794.1|/5.18139e-157/PREDICTED: bifunctional nuclease 1-like [Solanum lycopersicum]
Solyc06g008590.2.1	966.00	25.00	64.00	5.22	13.03	1.31971537199825	Up	4.89684e-05	0.000247119118579582	K14484|1|2e-63|241|aly:ARALYDRAFT_319024|auxin-responsive protein IAA	-	GO:0001071//nucleic acid binding transcription factor activity	GO:0009725//response to hormone stimulus	gi|365818543|gb|AEX00360.1|/5.59168e-116/IAA17 [Solanum lycopersicum]
Solyc03g005820.2.1	1444.00	27.00	69.00	3.72	9.28	1.31882218401954	Up	2.52874e-05	0.000133392990499337	-	GO:0044464//cell part	-	GO:0051707//response to other organism	gi|460376540|ref|XP_004234056.1|/0/PREDICTED: probable purine permease 9-like isoform 1 [Solanum lycopersicum]
Solyc05g016380.2.1	1378.00	25.00	64.00	3.62	9.03	1.31873629039765	Up	4.89684e-05	0.000247171363636364	K09651|1|4e-62|237|vvi:100244285|rhomboid domain-containing protein 1 [EC:3.4.21.-]	GO:0044464//cell part	-	-	gi|460396191|ref|XP_004243662.1|/6.96254e-71/PREDICTED: uncharacterized protein At3g17611-like [Solanum lycopersicum]
Solyc08g062360.2.1	1564.00	47.00	120.00	5.97	14.87	1.31660181078761	Up	2.59506e-08	1.97567147640306e-07	K06694|1|2e-08|58.9|cre:CHLREDRAFT_140415|26S proteasome non-ATPase regulatory subunit 10	-	-	-	gi|460399063|ref|XP_004245063.1|/0/PREDICTED: ankyrin repeat-containing protein At5g02620-like [Solanum lycopersicum]
Solyc01g105040.2.1	1384.00	31.00	79.00	4.46	11.10	1.31544406131716	Up	6.7842e-06	3.89264059120404e-05	-	-	-	-	gi|460369607|ref|XP_004230649.1|/0/PREDICTED: uncharacterized protein LOC101251628 [Solanum lycopersicum]
Solyc04g079300.2.1	3305.00	40.00	102.13	2.38	5.92	1.31463560232101	Up	3.00208e-07	2.03563362681057e-06	-	GO:0043231//intracellular membrane-bounded organelle	GO:0003824//catalytic activity	-	gi|460384970|ref|XP_004238179.1|/0/PREDICTED: uncharacterized protein LOC101261408 [Solanum lycopersicum]
Solyc03g098210.2.1	2485.00	29.00	74.00	2.30	5.72	1.31438128583401	Up	1.308582e-05	7.1920799378453e-05	K05391|1|0.0|937|rcu:RCOM_1276950|cyclic nucleotide gated channel, other eukaryote	GO:0044464//cell part	GO:0005488//binding	GO:0006810//transport;GO:0051707//response to other organism	gi|460379263|ref|XP_004235383.1|/0/PREDICTED: probable cyclic nucleotide-gated ion channel 20, chloroplastic-like [Solanum lycopersicum]
Solyc07g063970.2.1	1975.00	22.00	56.00	2.20	5.47	1.3140373092679	Up	0.0001593296	0.000744858860387703	-	-	-	-	gi|460397214|ref|XP_004244163.1|/0/PREDICTED: uncharacterized protein LOC101261138 [Solanum lycopersicum]
Solyc07g041920.2.1	820.00	25.00	63.62	6.19	15.37	1.31210585047651	Up	7.04882e-05	0.0003471340294967	K01366|1|3e-87|319|gmx:100787165|cathepsin H [EC:3.4.22.16]	GO:0043231//intracellular membrane-bounded organelle	GO:0004175//endopeptidase activity	GO:0009725//response to hormone stimulus;GO:0019538//protein metabolic process;GO:0032502//developmental process	gi|460396286|ref|XP_004243707.1|/1.85328e-135/PREDICTED: cysteine proteinase 3-like [Solanum lycopersicum]
Solyc03g083090.2.1	2317.00	66.00	168.00	5.62	13.95	1.31162308649562	Up	4.79384e-11	4.5781172e-10	K00703|1|0.0|912|pop:POPTR_1100713|starch synthase [EC:2.4.1.21]	GO:0009532//plastid stroma	GO:0046527//glucosyltransferase activity	GO:0051707//response to other organism;GO:0005982//starch metabolic process;GO:0009250//glucan biosynthetic process;GO:0007165//signal transduction;GO:0005977//glycogen metabolic process	gi|460378422|ref|XP_004234971.1|/0/PREDICTED: soluble starch synthase 1, chloroplastic/amyloplastic-like [Solanum lycopersicum]
Solyc01g011510.2.1	1659.00	33.00	84.00	3.95	9.80	1.31092909593811	Up	3.52296e-06	2.10329257314329e-05	K00128|1|0.0|662|vvi:100253650|aldehyde dehydrogenase (NAD+) [EC:1.2.1.3]	-	GO:0016620//oxidoreductase activity, acting on the aldehyde or oxo group of donors, NAD or NADP as acceptor	GO:0044237//cellular metabolic process	gi|460364932|ref|XP_004228361.1|/0/PREDICTED: aldehyde dehydrogenase family 3 member F1-like [Solanum lycopersicum]
Solyc11g006500.1.1	699.00	59.00	150.00	17.28	42.85	1.31019198683639	Up	5.4219e-10	4.7678770718232e-09	K12198|1|1e-97|353|pop:POPTR_833929|charged multivesicular body protein 5	-	-	GO:0006810//transport	gi|460409025|ref|XP_004249941.1|/2.31544e-114/PREDICTED: charged multivesicular body protein 5-like [Solanum lycopersicum]
Solyc09g089650.1.1	351.00	24.00	61.00	14.79	36.67	1.3099782136126	Up	8.19004e-05	0.000399626415287145	-	-	-	-	gi|460404467|ref|XP_004247704.1|/2.56196e-54/PREDICTED: uncharacterized protein At4g14450, chloroplastic-like [Solanum lycopersicum]
Solyc04g077050.2.1	1931.00	263.00	668.00	26.95	66.76	1.30869868172273	Up	2.57502e-39	7.53414246323529e-38	K14209|1|5e-12|71.2|ppp:PHYPADRAFT_115714|solute carrier family 36 (proton-coupled amino acid transporter)	GO:0031224//intrinsic to membrane	GO:0015171//amino acid transmembrane transporter activity	GO:0015801//aromatic amino acid transport;GO:0015711//organic anion transport;GO:0051707//response to other organism	gi|24370975|emb|CAA70968.2|/0/amino acid transporter [Solanum tuberosum]
Solyc08g079850.1.1	2244.00	22.22	56.26	1.95	4.83	1.30854906508616	Up	0.0001593296	0.000745004739522131	-	-	GO:0005515//protein binding;GO:0004175//endopeptidase activity	GO:0019538//protein metabolic process;GO:0044092//negative regulation of molecular function	gi|3183991|emb|CAA06414.1|/0/P69F protein [Solanum lycopersicum]
Solyc06g071830.2.1	1320.00	28.00	71.00	4.23	10.47	1.30753187381086	Up	2.18084e-05	0.000116144445683694	K00517|1|1e-96|352|ath:AT3G48360|[EC:1.14.-.-];K04498|3|8e-11|66.6|ppp:PHYPADRAFT_10108|E1A/CREB-binding protein [EC:2.3.1.48]	GO:0043231//intracellular membrane-bounded organelle	GO:0000989//transcription factor binding transcription factor activity;GO:0004468//lysine N-acetyltransferase activity;GO:0046914//transition metal ion binding;GO:0005515//protein binding	GO:0000302//response to reactive oxygen species;GO:0009756//carbohydrate mediated signaling;GO:0048229//gametophyte development;GO:0051347//positive regulation of transferase activity;GO:0048511//rhythmic process;GO:0006970//response to osmotic stress;GO:0009755//hormone-mediated signaling pathway;GO:0006351//transcription, DNA-dependent	gi|460391845|ref|XP_004241529.1|/0/PREDICTED: BTB/POZ and TAZ domain-containing protein 1-like [Solanum lycopersicum]
Solyc05g051660.1.1	969.00	109.95	279.00	22.88	56.63	1.30747947770919	Up	1.522374e-17	2.16092028834721e-16	K13258|1|4e-61|233|gmx:547489|2-hydroxyisoflavanone dehydratase [EC:4.2.1.105];K14493|2|2e-15|81.3|ppp:PHYPADRAFT_118478|gibberellin receptor GID1 [EC:3.-.-.-]	-	-	-	gi|460388718|ref|XP_004240012.1|/1.60886e-171/PREDICTED: probable carboxylesterase 13-like [Solanum lycopersicum]
Solyc08g081210.2.1	2993.00	92.00	233.00	6.04	14.92	1.30462708093016	Up	1.176862e-14	1.42844841128622e-13	K11228|1|5e-72|271|ota:Ot13g01170|mitogen-activated protein kinase kinase kinase [EC:2.7.11.1];K13414|2|6e-69|261|vvi:100241228|mitogen-activated protein kinase kinase kinase 1, plant [EC:2.7.11.25]	-	GO:0004672//protein kinase activity	-	gi|460400141|ref|XP_004245594.1|/0/PREDICTED: uncharacterized protein LOC101255020 [Solanum lycopersicum]
Solyc05g014510.2.1	2644.00	405.00	1024.00	30.15	74.36	1.30236876813203	Up	6.60822e-59	2.91090871771218e-57	K06694|1|6e-10|65.1|rcu:RCOM_1621740|26S proteasome non-ATPase regulatory subunit 10	-	-	-	gi|460387007|ref|XP_004239183.1|/0/PREDICTED: uncharacterized protein LOC101259438 [Solanum lycopersicum]
Solyc02g070760.2.1	1279.00	25.00	63.00	3.90	9.60	1.29956028185891	Up	7.04882e-05	0.000347205647823396	-	GO:0009526//plastid envelope;GO:0009570//chloroplast stroma;GO:0009534//chloroplast thylakoid	-	-	gi|460374620|ref|XP_004233108.1|/2.66904e-138/PREDICTED: uncharacterized protein At2g34460, chloroplastic-like [Solanum lycopersicum]
Solyc02g079100.2.1	1494.00	71.00	179.00	9.45	23.25	1.29884448177432	Up	1.641666e-11	1.62230032077815e-10	K00861|1|3e-167|586|pop:POPTR_798665|riboflavin kinase [EC:2.7.1.26]	GO:0044464//cell part	GO:0005488//binding;GO:0070566//adenylyltransferase activity;GO:0016791//phosphatase activity;GO:0016301//kinase activity	GO:0006771//riboflavin metabolic process;GO:0006796//phosphate-containing compound metabolic process	gi|460374001|ref|XP_004232800.1|/0/PREDICTED: pseudouridine-5'-monophosphatase-like isoform 1 [Solanum lycopersicum]
Solyc08g083110.2.1	1655.00	33.00	83.00	3.96	9.71	1.29397086533958	Up	5.04888e-06	2.94867930528376e-05	K01761|1|0.0|667|pop:POPTR_709036|methionine-gamma-lyase [EC:4.4.1.11]	GO:0044444//cytoplasmic part	GO:0016765//transferase activity, transferring alkyl or aryl (other than methyl) groups;GO:0048037//cofactor binding;GO:0016846//carbon-sulfur lyase activity	GO:0009087//methionine catabolic process	gi|460399865|ref|XP_004245457.1|/0/PREDICTED: methionine gamma-lyase-like [Solanum lycopersicum]
Solyc04g057930.2.1	2665.00	294.00	739.00	21.71	53.23	1.29387984031034	Up	1.40631e-42	4.45891782868526e-41	K04733|1|2e-67|256|smo:SELMODRAFT_159261|interleukin-1 receptor-associated kinase 4 [EC:2.7.11.1];K13430|3|1e-63|243|pop:POPTR_548061|serine/threonine-protein kinase PBS1 [EC:2.7.11.1]	-	GO:0004674//protein serine/threonine kinase activity;GO:0000166//nucleotide binding	-	gi|460383294|ref|XP_004237363.1|/0/PREDICTED: uncharacterized protein LOC101248571 [Solanum lycopersicum]
Solyc09g011240.2.1	1252.00	119.00	299.00	19.00	46.57	1.29340146360202	Up	3.68576e-18	5.35916686967113e-17	K00011|1|2e-136|484|ath:AT2G37790|aldehyde reductase [EC:1.1.1.21];K00002|2|9e-124|441|osa:4338987|alcohol dehydrogenase (NADP+) [EC:1.1.1.2];K08243|4|3e-61|234|gmx:547911|6'-deoxychalcone synthase [EC:2.3.1.170]	GO:0043231//intracellular membrane-bounded organelle;GO:0044444//cytoplasmic part	GO:0050661//NADP binding;GO:0004033//aldo-keto reductase (NADP) activity	GO:0006970//response to osmotic stress;GO:0008152//metabolic process	gi|460401863|ref|XP_004246435.1|/0/PREDICTED: aldo-keto reductase family 4 member C10-like [Solanum lycopersicum]
Solyc05g054880.2.1	1993.00	38.95	97.78	3.86	9.46	1.29323933607132	Up	5.753e-07	3.787999862107e-06	K12843|1|0.0|703|vvi:100248403|U4/U6 small nuclear ribonucleoprotein PRP3	-	-	-	gi|460388208|ref|XP_004239761.1|/0/PREDICTED: U4/U6 small nuclear ribonucleoprotein Prp3-like [Solanum lycopersicum]
Solyc02g032850.2.1	2021.00	88.00	221.00	8.61	21.08	1.29178972424037	Up	8.51968e-14	9.85023535108959e-13	-	-	-	-	gi|460371576|ref|XP_004231611.1|/0/PREDICTED: uncharacterized protein LOC101257028 [Solanum lycopersicum]
Solyc12g044280.1.1	429.00	311.00	780.00	153.64	375.86	1.29064151920529	Up	1.110186e-44	3.75434713172804e-43	K02695|1|5e-45|177|pop:POPTR_712066|photosystem I subunit VI	GO:0009522//photosystem I	-	GO:0044237//cellular metabolic process	gi|460413969|ref|XP_004252347.1|/6.77895e-55/PREDICTED: photosystem I reaction center subunit VI, chloroplastic-like [Solanum lycopersicum]
Solyc02g087770.2.1	1556.00	63.00	158.02	8.05	19.69	1.29040242289957	Up	3.04236e-10	2.73068966165414e-09	K01785|1|7e-134|475|vvi:100245569|aldose 1-epimerase [EC:5.1.3.3]	-	GO:0016853//isomerase activity	GO:0005975//carbohydrate metabolic process	gi|460372842|ref|XP_004232232.1|/0/PREDICTED: aldose 1-epimerase-like [Solanum lycopersicum]
Solyc03g025710.2.1	1096.00	235.00	589.00	43.04	105.23	1.28979607790798	Up	4.10656e-34	1.05993643243243e-32	-	GO:0043231//intracellular membrane-bounded organelle	GO:0016407//acetyltransferase activity	-	gi|460377231|ref|XP_004234397.1|/3.90608e-164/PREDICTED: uncharacterized protein LOC101251856 [Solanum lycopersicum]
Solyc09g090360.2.1	2773.00	31.32	78.00	2.22	5.40	1.28239973070073	Up	9.7315e-06	5.44375732193065e-05	-	GO:0031224//intrinsic to membrane	-	GO:0009267//cellular response to starvation	gi|460404554|ref|XP_004247746.1|/0/PREDICTED: phosphate transporter PHO1-like [Solanum lycopersicum]
Solyc11g007410.1.1	426.00	37.93	94.53	18.88	45.90	1.28163538893933	Up	9.5404e-07	6.09029545454545e-06	-	-	-	-	gi|460373707|ref|XP_004232656.1|/1.33422e-34/PREDICTED: uncharacterized protein LOC101261683 isoform 2 [Solanum lycopersicum]
Solyc02g072520.2.1	2718.00	75.00	187.00	5.43	13.20	1.28151382644145	Up	9.19694e-12	9.24923936394271e-11	K13415|1|4e-54|211|sbi:SORBI_03g032990|protein brassinosteroid insensitive 1 [EC:2.7.10.1 2.7.11.1]	-	GO:0004672//protein kinase activity	GO:0003006//developmental process involved in reproduction;GO:0009987//cellular process	gi|460374495|ref|XP_004233046.1|/0/PREDICTED: probable LRR receptor-like serine/threonine-protein kinase At2g24230-like [Solanum lycopersicum]
Solyc03g019760.2.1	2623.00	127.00	316.00	9.53	23.13	1.27921714672625	Up	8.2374e-19	1.24002474779319e-17	K05681|1|3e-71|268|cme:CMS467C|ATP-binding cassette, subfamily G (WHITE), member 2;K12843|2|4e-69|261|vvi:100248403|U4/U6 small nuclear ribonucleoprotein PRP3;K05663|4|3e-16|85.9|sbi:SORBI_01g036355|mitochondrial ABC transporter ATM;K02065|5|9e-16|84.3|mtr:MTR_7g079540|putative ABC transport system ATP-binding protein	GO:0044464//cell part	GO:0017111//nucleoside-triphosphatase activity;GO:0015604//organic phosphonate transmembrane transporter activity;GO:0032559	GO:0009207	gi|460377060|ref|XP_004234313.1|/0/PREDICTED: ABC transporter G family member 11-like [Solanum lycopersicum]
Solyc03g007240.2.1	1708.00	217.00	540.00	25.20	61.16	1.27916467297353	Up	4.84126e-31	1.16049279618474e-29	K00797|1|3e-156|550|aly:ARALYDRAFT_495379|spermidine synthase [EC:2.5.1.16]	GO:0044424//intracellular part	GO:0008757//S-adenosylmethionine-dependent methyltransferase activity;GO:0005488//binding;GO:0016765//transferase activity, transferring alkyl or aryl (other than methyl) groups	GO:0006596//polyamine biosynthetic process;GO:0006730//one-carbon metabolic process	gi|350534638|ref|NP_001234407.1|/0/SPM1 protein [Solanum lycopersicum]
Solyc02g082760.2.1	1906.00	3151.91	7836.55	327.24	793.62	1.27809927742164	Up	0	0	K03781|1|0.0|953|vvi:100244516|catalase [EC:1.11.1.6]	GO:0005840//ribosome;GO:0000325//plant-type vacuole;GO:0009526//plastid envelope;GO:0042579//microbody;GO:0031090//organelle membrane	GO:0005275//amine transmembrane transporter activity;GO:0004601//peroxidase activity;GO:0005506//iron ion binding	GO:0009267//cellular response to starvation;GO:0009416//response to light stimulus;GO:0019725//cellular homeostasis;GO:0042743//hydrogen peroxide metabolic process;GO:0015837//amine transport	gi|350535278|ref|NP_001234186.1|/0/catalase isozyme 2 [Solanum lycopersicum]
Solyc02g084240.2.1	1032.00	174.00	432.00	33.92	82.14	1.27594877741586	Up	4.65402e-25	9.21349315920398e-24	K11275|1|5e-31|133|pop:POPTR_679169|histone H1/5	GO:0043229//intracellular organelle	-	-	gi|350606427|ref|NP_001234389.1|/5.15669e-54/H1 histone-like protein [Solanum lycopersicum]
Solyc01g056850.2.1	2299.00	95.00	235.00	8.15	19.67	1.27112499316009	Up	3.08708e-14	3.63074064039409e-13	K01937|1|0.0|927|vvi:100248481|CTP synthase [EC:6.3.4.2]	GO:0044464//cell part	GO:0016879//ligase activity, forming carbon-nitrogen bonds	GO:0006220//pyrimidine nucleotide metabolic process;GO:0003006//developmental process involved in reproduction;GO:0010038//response to metal ion	gi|460366360|ref|XP_004229051.1|/0/PREDICTED: CTP synthase-like [Solanum lycopersicum]
Solyc04g054190.2.1	2390.00	1078.00	2667.00	88.91	214.56	1.27096354440719	Up	6.26078e-145	6.12607059426229e-143	K08869|1|3e-141|501|osa:4346513|aarF domain-containing kinase;K13457|4|9e-105|379|vvi:100252764|disease resistance protein RPM1	GO:0043231//intracellular membrane-bounded organelle	-	-	gi|460383452|ref|XP_004237437.1|/0/PREDICTED: uncharacterized protein sll1770-like [Solanum lycopersicum]
Solyc05g005000.2.1	2004.00	173.00	428.00	17.07	41.19	1.27083106784052	Up	1.070968e-24	2.09241906710311e-23	-	GO:0044464//cell part	-	-	gi|460385898|ref|XP_004238637.1|/0/PREDICTED: lipase-like isoform 1 [Solanum lycopersicum]
Solyc06g050810.2.1	962.00	36.00	89.00	7.55	18.20	1.26938990087362	Up	3.22308e-06	1.93733723564955e-05	-	GO:0009536//plastid	-	-	gi|460390572|ref|XP_004240903.1|/5.72773e-113/PREDICTED: protein LURP-one-related 14-like [Solanum lycopersicum]
Solyc09g009100.2.1	1959.00	92.00	227.00	9.29	22.35	1.26652432968803	Up	9.55796e-14	1.10027143201543e-12	-	GO:0043231//intracellular membrane-bounded organelle	GO:0003677//DNA binding;GO:0001071//nucleic acid binding transcription factor activity	GO:0006351//transcription, DNA-dependent;GO:0006950//response to stress	gi|350539978|ref|NP_001234854.1|/0/heat stress transcription factor A3 [Solanum lycopersicum]
Solyc04g014470.2.1	1209.00	26.00	64.00	4.30	10.33	1.2644316892756	Up	8.66744e-05	0.000421370657707188	K09422|1|4e-78|290|mtr:MTR_3g065440|myb proto-oncogene protein, plant	-	-	-	gi|460381922|ref|XP_004236690.1|/6.51702e-147/PREDICTED: transcription repressor MYB6-like [Solanum lycopersicum]
Solyc03g025170.1.1	1896.00	330.00	812.00	34.45	82.67	1.26285990386311	Up	5.73464e-45	1.95592185714286e-43	K14494|1|2e-40|165|pop:POPTR_645273|DELLA protein	GO:0043231//intracellular membrane-bounded organelle	-	-	gi|350538113|ref|NP_001234327.1|/0/GRAS10 protein [Solanum lycopersicum]
Solyc08g006990.1.1	1599.00	26.00	64.00	3.23	7.75	1.26266214546768	Up	8.66744e-05	0.000421284873778502	-	GO:0044464//cell part	-	GO:0009987//cellular process;GO:0006811//ion transport;GO:0010038//response to metal ion	gi|460398302|ref|XP_004244701.1|/0/PREDICTED: aluminum-activated malate transporter 12-like [Solanum lycopersicum]
Solyc08g081030.1.1	1143.00	470.00	1155.00	82.43	197.59	1.2612685342157	Up	4.37942e-63	2.04615758317025e-61	K00861|1|3e-13|74.7|pop:POPTR_714599|riboflavin kinase [EC:2.7.1.26]	-	GO:0003824//catalytic activity	-	gi|460400167|ref|XP_004245607.1|/0/PREDICTED: phosphorylated carbohydrates phosphatase TM_1254-like [Solanum lycopersicum]
Solyc09g083050.2.1	1888.00	239.00	587.00	25.05	60.02	1.26063271551572	Up	7.21226e-33	1.81064886961094e-31	K15397|1|0.0|893|vvi:100263066|3-ketoacyl-CoA synthase [EC:2.3.1.-]	GO:0044464//cell part	GO:0016747//transferase activity, transferring acyl groups other than amino-acyl groups	GO:0006631//fatty acid metabolic process	gi|460404306|ref|XP_004247624.1|/0/PREDICTED: 3-ketoacyl-CoA synthase 11-like [Solanum lycopersicum]
Solyc02g078480.2.1	1646.00	211.00	518.00	25.44	60.93	1.26005406973295	Up	3.56666e-29	8.04858293950851e-28	-	-	-	-	gi|460374107|ref|XP_004232853.1|/0/PREDICTED: CBS domain-containing protein CBSX5-like [Solanum lycopersicum]
Solyc01g006330.2.1	1484.00	64.00	157.00	8.58	20.53	1.25868407460906	Up	7.48212e-10	6.52431026296567e-09	-	GO:0009534//chloroplast thylakoid	-	-	gi|460365457|ref|XP_004228618.1|/0/PREDICTED: probable plastid-lipid-associated protein 12, chloroplastic-like isoform 1 [Solanum lycopersicum]
Solyc08g078210.2.1	1546.00	44.00	108.00	5.66	13.54	1.25835378074311	Up	3.37624e-07	2.28221206115515e-06	-	GO:0044444//cytoplasmic part	GO:0016787//hydrolase activity	GO:0006950//response to stress	gi|460400562|ref|XP_004245803.1|/0/PREDICTED: nudix hydrolase 8-like [Solanum lycopersicum]
Solyc09g092500.1.1	1413.00	342.00	838.00	48.22	115.25	1.25706319460154	Up	5.09752e-46	1.78189297218155e-44	K12338|1|2e-124|444|aly:ARALYDRAFT_915488|anthocyanin 5-O-glucosyltransferase [EC:2.4.1.-];K13692|3|2e-111|401|ath:AT1G05560|UDP-glucose:(indol-3-yl)acetate beta-D-glucosyltransferase [EC:2.4.1.121]	-	GO:0016757//transferase activity, transferring glycosyl groups	-	gi|460404852|ref|XP_004247894.1|/0/PREDICTED: UDP-glycosyltransferase 75C1-like [Solanum lycopersicum]
Solyc06g035690.2.1	1450.00	71.00	174.00	9.75	23.30	1.25685583090467	Up	9.39392e-11	8.76093125e-10	-	-	-	-	gi|460390233|ref|XP_004240743.1|/0/PREDICTED: protein PER1 homolog [Solanum lycopersicum]
Solyc01g105140.2.1	1097.00	220.00	539.00	40.26	96.21	1.25683968224146	Up	3.45952e-30	8.14556607495069e-29	K12891|1|1e-54|211|rcu:RCOM_0460560|splicing factor, arginine/serine-rich 2	-	GO:0005488//binding	-	gi|460369482|ref|XP_004230591.1|/1.05938e-60/PREDICTED: uncharacterized protein LOC101257217 isoform 2 [Solanum lycopersicum]
Solyc08g007460.2.1	742.00	87.00	213.00	23.92	57.13	1.25603114038584	Up	7.91104e-13	8.49644984255511e-12	-	GO:0044464//cell part	-	-	gi|460398045|ref|XP_004244575.1|/2.69455e-71/PREDICTED: lipid transfer-like protein VAS-like [Solanum lycopersicum]
Solyc01g105660.2.1	1501.00	579.00	1417.00	76.73	183.17	1.25532057488806	Up	1.97131e-76	1.07700288901602e-74	K06892|1|6e-48|190|pop:POPTR_550478|;K05277|2|2e-41|168|ath:AT4G22880|leucoanthocyanidin dioxygenase [EC:1.14.11.19];K05278|3|2e-41|168|mtr:MTR_5g059130|flavonol synthase [EC:1.14.11.23]	-	GO:0016491//oxidoreductase activity	GO:0008152//metabolic process	gi|460369502|ref|XP_004230601.1|/0/PREDICTED: probable 2-oxoglutarate/Fe(II)-dependent dioxygenase-like [Solanum lycopersicum]
Solyc09g009700.2.1	1325.00	36.00	88.00	5.42	12.93	1.25435751845638	Up	4.58012e-06	2.69070780019685e-05	K01206|1|5e-19|94.0|ath:AT1G67830|alpha-L-fucosidase [EC:3.2.1.51];K00514|3|3e-18|91.3|rcu:RCOM_1428040|zeta-carotene desaturase [EC:1.3.5.6]	-	GO:0016788//hydrolase activity, acting on ester bonds	GO:0044238//primary metabolic process	gi|460402046|ref|XP_004246526.1|/0/PREDICTED: GDSL esterase/lipase At5g03610-like [Solanum lycopersicum]
Solyc05g056060.2.1	2475.00	92.44	225.23	7.36	17.49	1.24875261786464	Up	1.9027e-13	2.14581778460085e-12	K08907|1|6e-112|338|vvi:100263275|light-harvesting complex I chlorophyll a/b binding protein 1	GO:0031224//intrinsic to membrane;GO:0009521;GO:0009526//plastid envelope;GO:0009534//chloroplast thylakoid;GO:0009570//chloroplast stroma	GO:0043169//cation binding;GO:0046906//tetrapyrrole binding	GO:0009765//photosynthesis, light harvesting;GO:0009639//response to red or far red light;GO:0006464//cellular protein modification process	gi|170388|gb|AAA34140.1|/6.9772e-133/chlorophyll a/b-binding protein [Solanum lycopersicum]
Solyc02g069670.2.1	2645.00	53.00	129.00	3.94	9.36	1.24831290012703	Up	3.079e-08	2.31896293375394e-07	K01187|1|0.0|1008|pop:POPTR_569299|alpha-glucosidase [EC:3.2.1.20]	GO:0005576//extracellular region;GO:0005618//cell wall;GO:0043231//intracellular membrane-bounded organelle	GO:0004558//alpha-glucosidase activity;GO:0005488//binding	GO:0044238//primary metabolic process	gi|460374765|ref|XP_004233180.1|/0/PREDICTED: alpha-glucosidase-like [Solanum lycopersicum]
Solyc03g115900.2.1	1191.00	2825.00	6875.00	474.87	1127.24	1.24719018989753	Up	0	0	K08910|1|8e-135|478|vvi:100232934|light-harvesting complex I chlorophyll a/b binding protein 4	GO:0009521;GO:0031224//intrinsic to membrane;GO:0009534//chloroplast thylakoid	GO:0046906//tetrapyrrole binding;GO:0043169//cation binding	GO:0006464//cellular protein modification process;GO:0006091//generation of precursor metabolites and energy	gi|460380541|ref|XP_004236014.1|/7.21693e-167/PREDICTED: chlorophyll a-b binding protein P4, chloroplastic-like [Solanum lycopersicum]
Solyc03g120420.2.1	519.00	30.00	73.00	12.06	28.62	1.24679376482658	Up	3.286e-05	0.000170254448784722	-	-	-	-	-
Solyc03g007510.2.1	2157.00	35.00	85.00	3.20	7.59	1.2460279805281	Up	7.56658e-06	4.30944889074427e-05	K10949|1|6e-36|150|vvi:100259001|ER lumen protein retaining receptor	-	GO:0003676//nucleic acid binding	-	gi|460376988|ref|XP_004234278.1|/0/PREDICTED: uncharacterized protein LOC101256946 [Solanum lycopersicum]
Solyc05g056080.2.1	638.00	900.00	2188.00	290.26	688.30	1.2456917384625	Up	1.25641e-115	1.0032370819398e-113	K08907|1|8e-25|111|sbi:SORBI_04g004770|light-harvesting complex I chlorophyll a/b binding protein 1	-	-	-	gi|460388025|ref|XP_004239672.1|/4.8518e-57/PREDICTED: uncharacterized protein LOC101253087 [Solanum lycopersicum]
Solyc03g094160.2.1	1451.00	35.00	85.00	4.80	11.38	1.24539424669806	Up	7.56658e-06	4.30842111853088e-05	-	-	GO:0004175//endopeptidase activity	GO:0019538//protein metabolic process	gi|460378900|ref|XP_004235205.1|/0/PREDICTED: metacaspase-1-like [Solanum lycopersicum]
Solyc08g082790.2.1	492.00	114.00	277.00	48.54	115.04	1.24488956728816	Up	4.79038e-16	6.28753834524464e-15	-	-	-	-	-
Solyc05g049970.2.1	1827.00	100.00	243.00	10.84	25.69	1.24484213354695	Up	2.9393e-14	3.46376048864758e-13	K04371|1|0.0|663|vvi:100260441|extracellular signal-regulated kinase 1/2 [EC:2.7.11.24]	-	GO:0004702//receptor signaling protein serine/threonine kinase activity;GO:0032559	GO:0006464//cellular protein modification process	gi|350539489|ref|NP_001234660.1|/0/mitogen-activated protein kinase 6 [Solanum lycopersicum]
Solyc02g082490.2.1	1365.00	26.00	63.00	3.80	8.98	1.2407160264102	Up	0.0001234602	0.000586356131887806	K01090|1|5e-77|286|osa:4341433|protein phosphatase [EC:3.1.3.16]	GO:0043234//protein complex	GO:0004721//phosphoprotein phosphatase activity;GO:0043169//cation binding	GO:0006464//cellular protein modification process	gi|460373541|ref|XP_004232575.1|/0/PREDICTED: probable protein phosphatase 2C 47-like [Solanum lycopersicum]
Solyc01g108190.2.1	1274.00	228.87	553.52	35.89	84.67	1.23826896590895	Up	2.11496e-30	5.0044271555996e-29	K13448|1|2e-62|238|pop:POPTR_767565|calcium-binding protein CML	-	GO:0046872//metal ion binding;GO:0016628//oxidoreductase activity, acting on the CH-CH group of donors, NAD or NADP as acceptor	GO:0008152//metabolic process	gi|460371136|ref|XP_004231401.1|/4.59864e-106/PREDICTED: uncharacterized protein LOC101260586 [Solanum lycopersicum]
Solyc01g098410.2.1	1960.00	60.00	145.00	6.05	14.27	1.23797828731381	Up	5.3929e-09	4.39588554114032e-08	K13429|1|1e-166|585|vvi:100255092|chitin elicitor receptor kinase 1	-	GO:0004672//protein kinase activity	-	gi|350539611|ref|NP_001234730.1|/0/Lyk13 precursor [Solanum lycopersicum]
Solyc02g071030.1.1	798.00	4754.48	11492.73	1211.39	2856.24	1.23745380201689	Up	0	0	K08912|1|6e-141|498|rcu:RCOM_0633890|light-harvesting complex II chlorophyll a/b binding protein 1	GO:0009521;GO:0031224//intrinsic to membrane;GO:0009534//chloroplast thylakoid	GO:0046906//tetrapyrrole binding;GO:0043169//cation binding	GO:0006464//cellular protein modification process;GO:0006091//generation of precursor metabolites and energy	gi|115819|sp|P07370.1|CB2B_SOLLC/2.48688e-145/RecName: Full=Chlorophyll a-b binding protein 1B, chloroplastic; AltName: Full=LHCII type I CAB-1B; Short=LHCP; Flags: Precursor
Solyc03g044160.1.1	2454.00	46.00	111.00	3.69	8.69	1.235735360754	Up	3.52666e-07	2.38052042691547e-06	K04733|1|3e-123|441|ath:AT5G38990|interleukin-1 receptor-associated kinase 4 [EC:2.7.11.1];K13430|5|4e-62|238|ath:AT5G13160|serine/threonine-protein kinase PBS1 [EC:2.7.11.1]	-	GO:0004672//protein kinase activity	-	gi|460377762|ref|XP_004234657.1|/0/PREDICTED: probable receptor-like protein kinase At5g24010-like [Solanum lycopersicum]
Solyc07g063110.2.1	1290.00	34.00	82.00	5.26	12.38	1.23487660992196	Up	1.249672e-05	6.89210418110418e-05	-	GO:0031224//intrinsic to membrane	GO:0035252//UDP-xylosyltransferase activity	GO:0005975//carbohydrate metabolic process	gi|460397358|ref|XP_004244234.1|/0/PREDICTED: xylosyltransferase 2-like [Solanum lycopersicum]
Solyc12g015910.1.1	1062.00	89.93	216.82	17.02	40.02	1.23349013021978	Up	8.2817e-13	8.88654325842697e-12	K05527|1|7e-32|136|ath:AT1G55805|BolA protein	GO:0009532//plastid stroma	GO:0030234//enzyme regulator activity	GO:0031163	gi|460413120|ref|XP_004251943.1|/3.6176e-151/PREDICTED: sufE-like protein, chloroplastic-like [Solanum lycopersicum]
Solyc10g055760.1.1	852.00	44.00	106.00	10.47	24.60	1.23239687329579	Up	6.75106e-07	4.3882809011707e-06	-	-	GO:0001071//nucleic acid binding transcription factor activity	GO:0009887//organ morphogenesis;GO:0008361//regulation of cell size;GO:0003006//developmental process involved in reproduction;GO:0009743//response to carbohydrate stimulus	gi|460406371|ref|XP_004248638.1|/3.36171e-167/PREDICTED: protein FEZ-like [Solanum lycopersicum]
Solyc02g080530.2.1	1384.00	681.00	1638.00	98.08	230.12	1.23035549119346	Up	2.17808e-85	1.37935437665782e-83	K00430|1|2e-159|560|pop:POPTR_647567|peroxidase [EC:1.11.1.7]	-	GO:0005506//iron ion binding;GO:0003824//catalytic activity;GO:0016209//antioxidant activity	GO:0008152//metabolic process;GO:0006950//response to stress	gi|460373822|ref|XP_004232712.1|/6.99598e-180/PREDICTED: peroxidase 42-like [Solanum lycopersicum]
Solyc08g081730.2.1	1172.00	658.00	1577.00	112.46	262.89	1.22504731273069	Up	9.58846e-82	5.78092127525252e-80	K00861|1|6e-23|106|vcn:VOLCADRAFT_103251|riboflavin kinase [EC:2.7.1.26];K07748|2|4e-10|64.3|ppp:PHYPADRAFT_145942|sterol-4alpha-carboxylate 3-dehydrogenase (decarboxylating) [EC:1.1.1.170]	GO:0031090//organelle membrane;GO:0043231//intracellular membrane-bounded organelle	-	-	gi|460400073|ref|XP_004245560.1|/8.70571e-133/PREDICTED: reticulon-like protein B2-like [Solanum lycopersicum]
Solyc07g008120.2.1	531.00	45.25	108.21	17.75	41.40	1.22181174310728	Up	5.79252e-07	3.80981859504132e-06	-	-	GO:0046914//transition metal ion binding	-	gi|350535054|ref|NP_001234429.1|/3.55233e-64/dicyanin precursor [Solanum lycopersicum]
Solyc05g056570.2.1	1995.00	122.99	294.00	12.19	28.42	1.22120842862257	Up	1.041212e-16	1.41485125213432e-15	K13412|1|0.0|810|vvi:100240787|calcium-dependent protein kinase [EC:2.7.11.1]	-	GO:0046872//metal ion binding;GO:0004674//protein serine/threonine kinase activity;GO:0032559	GO:0006464//cellular protein modification process	gi|460387932|ref|XP_004239626.1|/0/PREDICTED: calcium-dependent protein kinase SK5-like isoform 1 [Solanum lycopersicum]
Solyc11g006030.1.1	1293.00	36.00	86.00	5.56	12.96	1.22090893016112	Up	9.1652e-06	5.14626411100658e-05	K09561|1|2e-06|52.0|zma:100273449|STIP1 homology and U-box containing protein 1 [EC:6.3.2.19]	-	-	-	gi|460410074|ref|XP_004250456.1|/0/PREDICTED: U-box domain-containing protein 21-like [Solanum lycopersicum]
Solyc01g096200.2.1	4444.00	106.00	253.00	4.67	10.87	1.21885748531765	Up	2.35888e-14	2.80469422310757e-13	K03798|1|9e-62|238|rcu:RCOM_0340700|cell division protease FtsH [EC:3.4.24.-];K15078|2|3e-53|209|vvi:100250139|structure-specific endonuclease subunit SLX1 [EC:3.6.1.-];K15271|4|7e-53|208|rcu:RCOM_1095670|ATP-dependent DNA helicase HFM1/MER3 [EC:3.6.4.12]	-	GO:0016874//ligase activity	-	gi|297745511|emb|CBI40591.3|/0/unnamed protein product [Vitis vinifera]
Solyc12g044950.1.1	951.00	211.00	503.00	44.77	104.11	1.21750442604708	Up	5.60684e-27	1.19949198028674e-25	K10256|1|5e-127|452|pop:POPTR_667376|omega-6 fatty acid desaturase (delta-12 desaturase) [EC:1.14.19.-]	-	GO:0016705//oxidoreductase activity, acting on paired donors, with incorporation or reduction of molecular oxygen	GO:0044238//primary metabolic process	gi|350536351|ref|NP_001234242.1|/0/lipid desaturase-like protein [Solanum lycopersicum]
Solyc03g119860.2.1	1348.00	58.00	138.00	8.58	19.92	1.21516809456854	Up	2.02796e-08	1.56236027750887e-07	K03768|1|3e-14|78.2|ppp:PHYPADRAFT_142762|peptidyl-prolyl cis-trans isomerase B (cyclophilin B) [EC:5.2.1.8]	GO:0009507//chloroplast	GO:0016853//isomerase activity	-	gi|460379969|ref|XP_004235731.1|/4.5477e-168/PREDICTED: peptidyl-prolyl cis-trans isomerase B-like [Solanum lycopersicum]
Solyc03g031600.2.1	1094.00	48.00	114.00	8.81	20.41	1.21206225811231	Up	3.65158e-07	2.46066814846176e-06	K13348|1|7e-24|109|cre:CHLREDRAFT_117624|protein Mpv17	-	-	-	gi|460373791|ref|XP_004232697.1|/5.04767e-71/PREDICTED: peroxisomal membrane protein PMP22-like [Solanum lycopersicum]
Solyc11g069070.1.1	1062.00	43.00	102.00	8.14	18.83	1.20993230034798	Up	1.56059e-06	9.70036090861755e-06	-	-	-	-	gi|460411418|ref|XP_004251109.1|/1.55917e-61/PREDICTED: uncharacterized protein LOC101249986 isoform 2 [Solanum lycopersicum]
Solyc03g098000.2.1	1462.00	1281.00	3037.00	174.41	403.32	1.20944218739693	Up	1.419462e-152	1.47346327173913e-150	-	GO:0009536//plastid	-	GO:0009411//response to UV	gi|460379230|ref|XP_004235367.1|/0/PREDICTED: uncharacterized protein LOC101248757 isoform 1 [Solanum lycopersicum]
Solyc06g068450.1.1	1320.00	266.00	630.00	40.22	92.92	1.20807607250346	Up	5.39392e-33	1.35987159450898e-31	K00924|1|2e-109|394|osa:4342410|[EC:2.7.1.-];K07198|3|3e-59|227|smo:SELMODRAFT_450118|5'-AMP-activated protein kinase, catalytic alpha subunit [EC:2.7.11.11]	-	GO:0004672//protein kinase activity;GO:0032559	GO:0006464//cellular protein modification process;GO:0023052//signaling	gi|460392150|ref|XP_004241680.1|/0/PREDICTED: CBL-interacting serine/threonine-protein kinase 25-like [Solanum lycopersicum]
Solyc10g008240.2.1	2817.00	66.61	157.78	4.65	10.74	1.20769137199002	Up	2.17036e-09	1.82455440140845e-08	K13457|1|7e-57|221|rcu:RCOM_0742270|disease resistance protein RPM1	-	-	-	gi|460405421|ref|XP_004248174.1|/0/PREDICTED: putative late blight resistance protein homolog R1B-12-like [Solanum lycopersicum]
Solyc03g122350.2.1	2072.00	34.93	82.72	3.33	7.69	1.20746142089056	Up	1.249672e-05	6.89051247113164e-05	K05280|1|4e-115|414|gmx:547475|flavonoid 3'-monooxygenase [EC:1.14.13.21]	-	GO:0016709//oxidoreductase activity, acting on paired donors, with incorporation or reduction of molecular oxygen, NAD(P)H as one donor, and incorporation of one atom of oxygen;GO:0005506//iron ion binding	GO:0008152//metabolic process	gi|460379598|ref|XP_004235548.1|/0/PREDICTED: flavonoid 3'-monooxygenase-like [Solanum lycopersicum]
Solyc06g048410.2.1	1005.00	541.00	1280.00	108.39	250.16	1.20661946377144	Up	3.79356e-65	1.81869969879518e-63	K04564|1|1e-86|318|pop:POPTR_253123|superoxide dismutase, Fe-Mn family [EC:1.15.1.1]	GO:0009536//plastid	GO:0003824//catalytic activity;GO:0016209//antioxidant activity;GO:0043169//cation binding	GO:0072593//reactive oxygen species metabolic process	gi|33413303|emb|CAE22480.1|/1.90861e-130/superoxide dismutase [Fe] [Solanum lycopersicum]
Solyc05g053040.2.1	1175.00	107.00	253.00	18.24	42.07	1.20568608860405	Up	3.95706e-14	4.63566278213935e-13	K11982|1|5e-14|77.0|zma:100383341|E3 ubiquitin-protein ligase RNF115/126 [EC:6.3.2.19];K15692|4|1e-10|66.2|bdi:100845565|E3 ubiquitin-protein ligase RNF13 [EC:6.3.2.19]	GO:0043227//membrane-bounded organelle	GO:0046872//metal ion binding;GO:0019787//small conjugating protein ligase activity	GO:0032446//protein modification by small protein conjugation;GO:0006970//response to osmotic stress;GO:0009738//abscisic acid mediated signaling pathway	gi|460388502|ref|XP_004239906.1|/1.6519e-123/PREDICTED: E3 ubiquitin-protein ligase SDIR1-like [Solanum lycopersicum]
Solyc11g006590.1.1	1494.00	61.00	144.00	8.12	18.70	1.20348663758982	Up	1.280016e-08	1.00461479289941e-07	K11818|1|2e-137|487|aly:ARALYDRAFT_913321|cytochrome P450, family 83, subfamily B, polypeptide 1 [EC:1.14.-.-];K00517|3|9e-129|458|ath:AT3G26320|[EC:1.14.-.-]	-	GO:0004497//monooxygenase activity;GO:0005506//iron ion binding	-	gi|460409035|ref|XP_004249946.1|/0/PREDICTED: cytochrome P450 83B1-like [Solanum lycopersicum]
Solyc05g051580.2.1	2064.00	64.00	151.00	6.13	14.10	1.20173618359537	Up	5.77292e-09	4.69763002726653e-08	-	-	GO:0060089	GO:0009314//response to radiation;GO:0009888//tissue development;GO:0048364//root development;GO:0010051//xylem and phloem pattern formation	gi|460388726|ref|XP_004240016.1|/0/PREDICTED: putative BTB/POZ domain-containing protein DOT3-like [Solanum lycopersicum]
Solyc03g116710.2.1	1028.00	62.00	146.00	12.13	27.87	1.2001334519833	Up	1.097498e-08	8.67928610467042e-08	K03239|1|3e-13|74.3|aly:ARALYDRAFT_682509|translation initiation factor eIF-2B subunit alpha	-	GO:0005488//binding	-	gi|460380423|ref|XP_004235956.1|/2.76481e-116/PREDICTED: protein LURP-one-related 12-like [Solanum lycopersicum]
Solyc09g007630.2.1	1750.00	130.19	306.44	14.75	33.86	1.19886701875908	Up	1.191378e-16	1.61248014455782e-15	K09523|1|3e-177|620|pop:POPTR_576677|DnaJ homolog subfamily C member 3;K09527|2|1e-170|597|gmx:100804685|DnaJ homolog subfamily C member 7	GO:0044432//endoplasmic reticulum part;GO:0016020//membrane;GO:0031410//cytoplasmic vesicle	GO:0005515//protein binding	GO:0050896//response to stimulus;GO:0044267//cellular protein metabolic process	gi|350538211|ref|NP_001234332.1|/0/P58IPK [Solanum lycopersicum]
Solyc03g112230.2.1	3028.00	451.00	1059.00	29.26	67.03	1.19587716436827	Up	1.866078e-53	7.57697487244898e-52	-	GO:0044424//intracellular part	-	-	gi|460381049|ref|XP_004236265.1|/0/PREDICTED: uncharacterized protein LOC101268268 [Solanum lycopersicum]
Solyc07g053030.2.1	1767.00	29.00	68.00	3.25	7.44	1.19486290319221	Up	0.0001086568	0.00052144343718593	K14487|1|4e-110|397|vvi:100250242|auxin responsive GH3 gene family	GO:0009536//plastid	GO:0016881//acid-amino acid ligase activity	GO:0048878//chemical homeostasis;GO:0000902//cell morphogenesis;GO:0009755//hormone-mediated signaling pathway	gi|460395718|ref|XP_004243428.1|/7.36598e-148/PREDICTED: indole-3-acetic acid-amido synthetase GH3.6-like [Solanum lycopersicum]
Solyc02g071320.2.1	1688.00	572.00	1340.00	67.22	153.61	1.19230969070157	Up	7.06336e-67	3.5059817047817e-65	-	-	-	-	gi|460374373|ref|XP_004232985.1|/3.22384e-176/PREDICTED: uncharacterized protein LOC101256345 isoform 1 [Solanum lycopersicum]
Solyc01g099260.2.1	1171.00	117.00	274.00	20.01	45.72	1.19210423630874	Up	6.22086e-15	7.6954939119171e-14	K03686|1|2e-07|55.5|vvi:100259686|molecular chaperone DnaJ	GO:0009536//plastid	GO:0005515//protein binding	GO:0044267//cellular protein metabolic process	gi|460368714|ref|XP_004230210.1|/2.43073e-159/PREDICTED: uncharacterized protein LOC101245500 [Solanum lycopersicum]
Solyc10g008020.2.1	1460.00	135.00	316.00	18.41	42.02	1.19058653532314	Up	5.5787e-17	7.65908352501438e-16	K03183|1|2e-07|55.5|smo:SELMODRAFT_141944|ubiquinone/menaquinone biosynthesis methyltransferase [EC:2.1.1.163 2.1.1.201]	-	GO:0016741	GO:0006730//one-carbon metabolic process	gi|460405455|ref|XP_004248191.1|/0/PREDICTED: uncharacterized protein LOC101245590 [Solanum lycopersicum]
Solyc07g007870.2.1	1659.00	163.00	381.00	19.50	44.46	1.18903382439002	Up	4.13278e-20	6.63998132570659e-19	K05894|1|7e-172|602|ath:AT2G06050|12-oxophytodienoic acid reductase [EC:1.3.1.42]	GO:0042579//microbody	GO:0016628//oxidoreductase activity, acting on the CH-CH group of donors, NAD or NADP as acceptor;GO:0000166//nucleotide binding	GO:0006633//fatty acid biosynthetic process;GO:0006950//response to stress;GO:0009694//jasmonic acid metabolic process;GO:0042221//response to chemical stimulus;GO:0051707//response to other organism	gi|350539279|ref|NP_001233873.1|/0/12-oxophytodienoate reductase 3 [Solanum lycopersicum]
Solyc03g121970.1.1	1227.00	86.00	201.00	14.02	31.96	1.18878105891735	Up	2.67874e-11	2.600850650671e-10	-	-	-	-	gi|460379644|ref|XP_004235571.1|/0/PREDICTED: uncharacterized protein LOC101259034 [Solanum lycopersicum]
Solyc01g006560.2.1	3061.00	329.99	770.95	21.18	48.26	1.18812532622341	Up	4.2265e-39	1.23359031173594e-37	K00454|1|0.0|1168|rcu:RCOM_1576890|lipoxygenase [EC:1.13.11.12]	-	GO:0046914//transition metal ion binding;GO:0016702//oxidoreductase activity, acting on single donors with incorporation of molecular oxygen, incorporation of two atoms of oxygen	GO:0006633//fatty acid biosynthetic process	gi|350536681|ref|NP_001234259.1|/0/lipoxygenase [Solanum lycopersicum]
Solyc06g060340.2.1	1088.00	633.00	1478.00	116.82	266.06	1.18746433907252	Up	4.0163e-73	2.10745412087912e-71	K03542|1|2e-68|257|pop:POPTR_816277|photosystem II 22kDa protein	GO:0034357;GO:0009507//chloroplast;GO:0044425//membrane part	-	-	gi|1709846|sp|P54773.1|PSBS_SOLLC/5.33527e-81/RecName: Full=Photosystem II 22 kDa protein, chloroplastic; AltName: Full=CP22; Flags: Precursor
Solyc09g089580.2.1	1763.00	33.00	77.00	3.71	8.44	1.18582381208638	Up	4.08846e-05	0.00020843899743754	K13229|1|6e-69|260|zma:541977|2,4-dihydroxy-1,4-benzoxazin-3-one-glucoside dioxygenase [EC:1.14.20.2];K06892|2|5e-46|184|pop:POPTR_550478|;K05278|3|2e-39|162|pop:POPTR_828087|flavonol synthase [EC:1.14.11.23]	-	GO:0043169//cation binding;GO:0016491//oxidoreductase activity;GO:0019842//vitamin binding	GO:0003006//developmental process involved in reproduction;GO:0009692	gi|119640|sp|P10967.1|ACCH3_SOLLC/0/RecName: Full=1-aminocyclopropane-1-carboxylate oxidase homolog; AltName: Full=Protein E8
Solyc12g056940.1.1	6633.00	381.00	888.00	11.21	25.49	1.18514509521677	Up	1.731722e-44	5.81502992264416e-43	K11262|1|0.0|3656|vvi:100247288|acetyl-CoA carboxylase / biotin carboxylase [EC:6.4.1.2 6.3.4.14]	-	GO:0016421//CoA carboxylase activity;GO:0016879//ligase activity, forming carbon-nitrogen bonds;GO:0032559	GO:0006631//fatty acid metabolic process	gi|460414363|ref|XP_004252541.1|/0/PREDICTED: acetyl-CoA carboxylase 1-like [Solanum lycopersicum]
Solyc09g009540.2.1	1372.00	27.17	63.19	3.95	8.96	1.18164607899314	Up	0.000210656	0.000962014537107881	-	-	-	-	gi|460402072|ref|XP_004246538.1|/0/PREDICTED: uncharacterized protein LOC101261444 [Solanum lycopersicum]
Solyc11g067160.1.1	1197.00	139.00	323.00	23.24	52.69	1.18091911096895	Up	4.20932e-17	5.82256749710313e-16	K14521|1|3e-06|51.2|vcn:VOLCADRAFT_98273|N-acetyltransferase 10 [EC:2.3.1.-]	GO:0009526//plastid envelope;GO:0005618//cell wall;GO:0009532//plastid stroma	GO:0003824//catalytic activity	GO:0008152//metabolic process	gi|460411278|ref|XP_004251040.1|/0/PREDICTED: uncharacterized oxidoreductase At1g06690, chloroplastic-like [Solanum lycopersicum]
Solyc07g063390.2.1	1932.00	53.00	123.00	5.43	12.29	1.1784608125683	Up	2.34824e-07	1.60919144661309e-06	K01229|1|0.0|676|vvi:100267558|lactase-phlorizin hydrolase [EC:3.2.1.108 3.2.1.62];K05350|2|0.0|652|gmx:100814004|beta-glucosidase [EC:3.2.1.21]	GO:0031410//cytoplasmic vesicle	GO:0016798//hydrolase activity, acting on glycosyl bonds	GO:0008152//metabolic process	gi|460397300|ref|XP_004244205.1|/0/PREDICTED: beta-glucosidase 18-like [Solanum lycopersicum]
Solyc07g017610.2.1	3441.00	289.79	672.29	16.52	37.39	1.17843878443872	Up	6.269e-34	1.60765171858217e-32	K14157|1|0.0|1429|rcu:RCOM_0708300|alpha-aminoadipic semialdehyde synthase [EC:1.5.1.8 1.5.1.9]	-	GO:0004753//saccharopine dehydrogenase activity	GO:0008152//metabolic process	gi|460394627|ref|XP_004242902.1|/0/PREDICTED: alpha-aminoadipic semialdehyde synthase-like [Solanum lycopersicum]
Solyc06g008320.2.1	1852.00	78.34	181.72	8.38	18.95	1.1771756993591	Up	3.4353e-10	3.07297817534657e-09	K08960|1|0.0|726|pop:POPTR_725863|casein kinase 1, epsilon [EC:2.7.11.1]	-	GO:0004672//protein kinase activity;GO:0032559	GO:0006464//cellular protein modification process	gi|460389708|ref|XP_004240492.1|/0/PREDICTED: casein kinase I isoform delta-like isoform 2 [Solanum lycopersicum]
Solyc10g086410.2.1	2369.00	3669.99	8503.78	305.41	690.28	1.17643438371892	Up	0	0	K03283|1|0.0|1150|osa:4351208|heat shock 70kDa protein 1/8	-	GO:0016628//oxidoreductase activity, acting on the CH-CH group of donors, NAD or NADP as acceptor;GO:0032559	GO:0008152//metabolic process;GO:0050896//response to stimulus	gi|460408280|ref|XP_004249574.1|/0/PREDICTED: heat shock cognate 70 kDa protein 2-like [Solanum lycopersicum]
Solyc07g008560.2.1	2187.00	33.23	76.94	3.00	6.77	1.17419333307912	Up	5.72536e-05	0.000285311980797328	-	-	GO:0043169//cation binding;GO:0016791//phosphatase activity	-	gi|460394428|ref|XP_004242805.1|/0/PREDICTED: probable inactive purple acid phosphatase 27-like [Solanum lycopersicum]
Solyc04g050730.2.1	1489.00	61.00	141.00	8.15	18.38	1.17326480217059	Up	3.47212e-08	2.60436270813698e-07	K01206|1|9e-22|103|ath:AT1G67830|alpha-L-fucosidase [EC:3.2.1.51];K00514|3|6e-18|90.5|rcu:RCOM_1428040|zeta-carotene desaturase [EC:1.3.5.6]	-	GO:0016787//hydrolase activity	GO:0044238//primary metabolic process	gi|460383589|ref|XP_004237503.1|/0/PREDICTED: GDSL esterase/lipase At5g33370-like isoform 1 [Solanum lycopersicum]
Solyc00g006820.2.1	2272.00	174.00	402.00	15.11	34.05	1.1721511377346	Up	1.072e-20	1.76754143646409e-19	K14638|1|2e-121|435|smo:SELMODRAFT_448814|solute carrier family 15 (peptide/histidine transporter), member 3/4	GO:0031224//intrinsic to membrane	-	GO:0015833//peptide transport	gi|460415780|ref|XP_004253233.1|/0/PREDICTED: probable peptide/nitrate transporter At5g13400-like [Solanum lycopersicum]
Solyc01g109110.2.1	3249.00	69.00	159.00	4.17	9.37	1.16800166421452	Up	5.16642e-09	4.21703512820513e-08	K04640|1|3e-42|172|vvi:100244127|guanine nucleotide-binding protein subunit alpha, other	-	GO:0000166//nucleotide binding	-	gi|460369994|ref|XP_004230840.1|/0/PREDICTED: uncharacterized protein LOC101258203 [Solanum lycopersicum]
Solyc03g006610.2.1	1503.00	40.00	92.00	5.29	11.88	1.16719520868674	Up	9.5959e-06	5.37672172025346e-05	K12486|1|1e-78|292|gmx:100780452|stromal membrane-associated protein	GO:0043231//intracellular membrane-bounded organelle;GO:0044444//cytoplasmic part	-	GO:0032312//regulation of ARF GTPase activity	gi|460376692|ref|XP_004234131.1|/0/PREDICTED: probable ADP-ribosylation factor GTPase-activating protein AGD5-like [Solanum lycopersicum]
Solyc01g008790.2.1	1735.00	30.00	69.00	3.43	7.69	1.16477502178901	Up	0.000129833	0.000615154370906926	K01114|1|0.0|672|pop:POPTR_878745|phospholipase C [EC:3.1.4.3]	-	GO:0016787//hydrolase activity	-	gi|460365217|ref|XP_004228500.1|/0/PREDICTED: phospholipase C 3-like [Solanum lycopersicum]
Solyc11g065350.1.1	2049.00	205.00	471.00	19.77	44.31	1.16431945575674	Up	9.737e-24	1.82187206112853e-22	K05681|1|3e-62|238|cme:CMS467C|ATP-binding cassette, subfamily G (WHITE), member 2;K12843|2|2e-58|225|vvi:100248403|U4/U6 small nuclear ribonucleoprotein PRP3;K02065|4|7e-18|90.9|mtr:MTR_7g079540|putative ABC transport system ATP-binding protein	GO:0044464//cell part	GO:0017111//nucleoside-triphosphatase activity;GO:0015604//organic phosphonate transmembrane transporter activity;GO:0032559	GO:0009725//response to hormone stimulus;GO:0009207;GO:0006970//response to osmotic stress	gi|460411035|ref|XP_004250920.1|/0/PREDICTED: ABC transporter G family member 15-like [Solanum lycopersicum]
Solyc05g050800.2.1	1366.00	173.00	397.00	25.25	56.53	1.1627333091289	Up	3.29522e-20	5.31936291413117e-19	-	-	-	-	gi|460388816|ref|XP_004240060.1|/7.93303e-144/PREDICTED: uncharacterized protein LOC101243998 [Solanum lycopersicum]
Solyc03g098320.2.1	1735.00	860.00	1970.00	98.27	219.58	1.15992369439165	Up	2.32464e-93	1.59485e-91	K12134|1|8e-26|117|aly:ARALYDRAFT_904154|circadian clock associated 1;K12133|2|8e-26|117|ath:AT1G01060|LATE ELONGATED HYPOCOTYL	-	-	-	gi|460379277|ref|XP_004235390.1|/0/PREDICTED: uncharacterized protein LOC101255972 isoform 1 [Solanum lycopersicum]
Solyc10g079420.1.1	618.00	272.00	623.00	90.74	202.72	1.15967786479007	Up	1.056922e-30	2.523401275e-29	K13448|1|2e-56|216|vvi:100264151|calcium-binding protein CML	GO:0016020//membrane	GO:0046872//metal ion binding	-	gi|460407618|ref|XP_004249249.1|/1.14621e-84/PREDICTED: probable calcium-binding protein CML36-like [Solanum lycopersicum]
Solyc07g007110.2.1	1122.00	117.00	268.00	20.92	46.73	1.15946618561786	Up	4.40954e-14	5.15562034769833e-13	K03768|1|1e-17|89.0|bdi:100840120|peptidyl-prolyl cis-trans isomerase B (cyclophilin B) [EC:5.2.1.8]	GO:0044436;GO:0009536//plastid	GO:0016859//cis-trans isomerase activity	GO:0044267//cellular protein metabolic process	gi|225466968|ref|XP_002267887.1|/1.51011e-102/PREDICTED: peptidyl-prolyl cis-trans isomerase B-like [Vitis vinifera]
Solyc06g063180.1.1	2910.00	81.85	187.00	5.53	12.32	1.15565087046019	Up	2.15916e-10	1.95635464895636e-09	K05387|1|0.0|704|ath:AT2G29110|glutamate receptor, ionotropic, other eukaryote	GO:0044464//cell part	GO:0005215//transporter activity	-	gi|460392519|ref|XP_004241863.1|/0/PREDICTED: glutamate receptor 2.8-like [Solanum lycopersicum]
Solyc07g007800.2.1	1473.00	67.00	153.00	9.05	20.16	1.15550594152935	Up	1.357554e-08	1.06163123976417e-07	K07297|1|3e-124|443|vvi:100262689|adiponectin receptor	GO:0016020//membrane	-	-	gi|460394321|ref|XP_004242752.1|/0/PREDICTED: ADIPOR-like receptor CG5315-like [Solanum lycopersicum]
Solyc04g076320.2.1	1981.00	71.00	162.00	7.09	15.77	1.15332512755099	Up	5.23806e-09	4.27258908438674e-08	K01755|1|0.0|818|vvi:100262660|argininosuccinate lyase [EC:4.3.2.1]	GO:0009532//plastid stroma	GO:0016842	GO:0006526//arginine biosynthetic process	gi|460384596|ref|XP_004237996.1|/0/PREDICTED: argininosuccinate lyase-like [Solanum lycopersicum]
Solyc06g060760.2.1	1003.00	29.00	66.00	5.82	12.93	1.15163121690197	Up	0.00021345	0.000973470630372493	K09873|1|2e-119|426|ath:AT4G17340|aquaporin TIP	GO:0000325//plant-type vacuole;GO:0031090//organelle membrane;GO:0031224//intrinsic to membrane;GO:0009536//plastid	GO:0005372//water transmembrane transporter activity	GO:0006810//transport	gi|460392791|ref|XP_004241997.1|/5.51395e-138/PREDICTED: probable aquaporin TIP-type RB7-5A [Solanum lycopersicum]
Solyc01g094700.2.1	1708.00	456.00	1038.00	52.95	117.57	1.15081738944367	Up	1.927484e-49	7.28143678797468e-48	K13508|1|0.0|798|gmx:100794137|glycerol-3-phosphate acyltransferase [EC:2.3.1.15]	-	GO:0008374//O-acyltransferase activity	-	gi|460368099|ref|XP_004229907.1|/0/PREDICTED: glycerol-3-phosphate 2-O-acyltransferase 4-like [Solanum lycopersicum]
Solyc10g081910.1.1	2805.00	87.00	198.00	6.10	13.54	1.15034659112475	Up	1.17502e-10	1.08734893410853e-09	K00924|1|0.0|724|ath:AT1G66150|[EC:2.7.1.-]	GO:0016020//membrane	GO:0004674//protein serine/threonine kinase activity;GO:0000166//nucleotide binding	-	gi|460407937|ref|XP_004249405.1|/0/PREDICTED: probable receptor protein kinase TMK1-like [Solanum lycopersicum]
Solyc05g008400.2.1	1024.00	40.00	91.00	7.86	17.44	1.14979882251832	Up	1.335742e-05	7.33291337088986e-05	-	GO:0043231//intracellular membrane-bounded organelle	-	GO:0006359//regulation of transcription from RNA polymerase III promoter	gi|460386356|ref|XP_004238864.1|/4.83538e-129/PREDICTED: repressor of RNA polymerase III transcription MAF1 homolog [Solanum lycopersicum]
Solyc08g006600.2.1	2521.00	103.00	234.00	8.05	17.83	1.14724601462302	Up	2.67492e-12	2.77186263020833e-11	K01528|1|0.0|855|smo:SELMODRAFT_437242|dynamin GTPase [EC:3.6.5.5]	GO:0009526//plastid envelope;GO:0042579//microbody;GO:0016020//membrane	GO:0017111//nucleoside-triphosphatase activity;GO:0005543//phospholipid binding;GO:0032561//guanyl ribonucleotide binding	GO:0007031//peroxisome organization;GO:0009207;GO:0007005//mitochondrion organization;GO:0009657//plastid organization;GO:0007275//multicellular organismal development	gi|460397901|ref|XP_004244503.1|/0/PREDICTED: dynamin-related protein 3A-like [Solanum lycopersicum]
Solyc07g008110.2.1	617.00	45.75	103.79	15.29	33.83	1.14571477043318	Up	3.11176e-06	1.8732544125063e-05	-	-	GO:0046914//transition metal ion binding	-	gi|350535054|ref|NP_001234429.1|/3.31194e-68/dicyanin precursor [Solanum lycopersicum]
Solyc11g007770.1.1	2307.00	91.00	206.00	7.78	17.18	1.14288797615227	Up	6.28848e-11	5.95311102299762e-10	K02370|1|1e-20|100|ppp:PHYPADRAFT_146391|alpha-1,4-N-acetylglucosaminyltransferase EXTL3 [EC:2.4.1.223 2.4.1.224]	GO:0005789//endoplasmic reticulum membrane	GO:0008375//acetylglucosaminyltransferase activity	-	gi|460409176|ref|XP_004250015.1|/0/PREDICTED: uncharacterized protein LOC101257919 [Solanum lycopersicum]
Solyc03g121280.2.1	1481.00	65.00	147.00	8.73	19.27	1.14230301266628	Up	3.55712e-08	2.66143027264181e-07	-	GO:0044464//cell part	GO:0008194//UDP-glycosyltransferase activity	-	gi|460381309|ref|XP_004236394.1|/0/PREDICTED: uncharacterized protein LOC101257059 [Solanum lycopersicum]
Solyc07g005480.2.1	5502.00	113.70	257.26	4.04	8.91	1.14107013877013	Up	2.15452e-13	2.42066658823529e-12	K01115|1|1e-06|55.1|vcn:VOLCADRAFT_99471|phospholipase D [EC:3.1.4.4];K01051|4|8e-06|52.4|gmx:100776781|pectinesterase [EC:3.1.1.11]	-	GO:0008092//cytoskeletal protein binding	GO:0007010//cytoskeleton organization	gi|460394810|ref|XP_004242983.1|/0/PREDICTED: formin-like protein 13-like [Solanum lycopersicum]
Solyc07g005240.2.1	1655.00	46.00	104.00	5.52	12.17	1.14058899593556	Up	3.68218e-06	2.19122750498504e-05	-	-	-	-	gi|460393947|ref|XP_004242569.1|/0/PREDICTED: uncharacterized protein LOC101259855 [Solanum lycopersicum]
Solyc08g076310.2.1	2961.00	139.00	314.00	9.23	20.33	1.13920766219896	Up	7.6725e-16	9.96089926590538e-15	K03021|1|6e-14|78.6|ota:Ot01g06000|DNA-directed RNA polymerase III subunit RPC2 [EC:2.7.7.6]	GO:0016020//membrane;GO:0031410//cytoplasmic vesicle	-	-	gi|460400790|ref|XP_004245915.1|/0/PREDICTED: uncharacterized membrane protein YLR241W-like [Solanum lycopersicum]
Solyc05g013660.2.1	1479.00	54.00	122.00	7.27	16.01	1.13894603859666	Up	5.366e-07	3.5468784606866e-06	-	-	-	-	gi|460386907|ref|XP_004239135.1|/0/PREDICTED: uncharacterized protein LOC101244185 [Solanum lycopersicum]
Solyc02g068370.2.1	1926.00	54.00	122.00	5.55	12.22	1.13868460858126	Up	5.366e-07	3.54589676169388e-06	K04733|1|5e-55|214|smo:SELMODRAFT_159261|interleukin-1 receptor-associated kinase 4 [EC:2.7.11.1];K13430|4|3e-49|195|zma:100283091|serine/threonine-protein kinase PBS1 [EC:2.7.11.1]	GO:0031410//cytoplasmic vesicle	GO:0004672//protein kinase activity;GO:0032559	GO:0006464//cellular protein modification process	gi|460374950|ref|XP_004233271.1|/0/PREDICTED: C-type lectin receptor-like tyrosine-protein kinase At1g52310-like [Solanum lycopersicum]
Solyc12g017370.1.1	1056.00	67.00	151.00	12.75	28.04	1.1369891022644	Up	2.59312e-08	1.97482424242424e-07	K14491|1|6e-12|70.1|ppp:PHYPADRAFT_152341|two-component response regulator ARR-B family	GO:0043231//intracellular membrane-bounded organelle	-	GO:0006351//transcription, DNA-dependent;GO:0010087//phloem or xylem histogenesis	gi|460413153|ref|XP_004251959.1|/0/PREDICTED: myb family transcription factor APL-like [Solanum lycopersicum]
Solyc04g079210.2.1	760.00	94.83	213.62	25.43	55.88	1.13580055871936	Up	2.85384e-11	2.76635931790499e-10	-	-	GO:0003824//catalytic activity	GO:0044238//primary metabolic process	gi|302142357|emb|CBI19560.3|/7.89735e-66/unnamed protein product [Vitis vinifera]
Solyc03g113520.2.1	2333.00	36.00	81.00	3.04	6.68	1.13577677903047	Up	4.91096e-05	0.000247726959645045	K14413|1|2e-95|348|pop:POPTR_567039|beta-1,3-galactosyltransferase [EC:2.4.1.-]	GO:0043231//intracellular membrane-bounded organelle;GO:0031224//intrinsic to membrane	GO:0030246//carbohydrate binding;GO:0035250//UDP-galactosyltransferase activity	GO:0006464//cellular protein modification process	gi|460380853|ref|XP_004236168.1|/0/PREDICTED: probable beta-1,3-galactosyltransferase 19-like [Solanum lycopersicum]
Solyc01g099370.2.1	1395.00	194.00	437.00	27.72	60.90	1.13551497065648	Up	2.44558e-21	4.13514323654391e-20	K01115|1|3e-06|51.6|pop:POPTR_763496|phospholipase D [EC:3.1.4.4]	GO:0043231//intracellular membrane-bounded organelle	GO:0005488//binding	-	gi|460368736|ref|XP_004230221.1|/6.78685e-106/PREDICTED: uncharacterized protein LOC101248717 isoform 1 [Solanum lycopersicum]
Solyc10g085030.1.1	600.00	852.00	1918.00	293.29	644.01	1.13475520838163	Up	7.04814e-88	4.57267235054348e-86	-	GO:0016020//membrane;GO:0043231//intracellular membrane-bounded organelle	-	GO:0007165//signal transduction	gi|460408473|ref|XP_004249669.1|/6.00373e-112/PREDICTED: heme-binding-like protein At3g10130, chloroplastic-like [Solanum lycopersicum]
Solyc01g087680.2.1	1100.00	41.00	92.00	7.48	16.37	1.12994414658652	Up	1.577228e-05	8.58948870894161e-05	-	GO:0009526//plastid envelope	-	-	gi|460367593|ref|XP_004229657.1|/5.01975e-119/PREDICTED: uncharacterized protein LOC101255031 [Solanum lycopersicum]
Solyc02g078020.2.1	3291.00	186.00	417.00	11.09	24.26	1.1293201849588	Up	2.99186e-20	4.84275644067797e-19	K14409|1|4e-70|265|ppp:PHYPADRAFT_96795|protein SMG7	-	-	-	gi|460374187|ref|XP_004232893.1|/0/PREDICTED: uncharacterized protein LOC101254445 [Solanum lycopersicum]
Solyc09g074610.2.1	1145.00	84.00	188.00	14.71	32.10	1.12577605075484	Up	6.78012e-10	5.92950054945055e-09	K03686|1|2e-10|65.5|gmx:100811006|molecular chaperone DnaJ;K09527|4|3e-10|64.3|cre:CHLREDRAFT_146571|DnaJ homolog subfamily C member 7	GO:0009536//plastid	GO:0005515//protein binding	-	gi|460403959|ref|XP_004247453.1|/1.94943e-137/PREDICTED: uncharacterized protein LOC101257008 [Solanum lycopersicum]
Solyc09g065030.2.1	1821.00	33.96	75.72	3.69	8.03	1.12177917145692	Up	7.98906e-05	0.000390698089922163	-	-	-	-	gi|460403356|ref|XP_004247157.1|/0/PREDICTED: uncharacterized protein LOC101253933 [Solanum lycopersicum]
Solyc05g013530.2.1	944.00	170.00	379.00	36.35	79.05	1.12081009843878	Up	2.38222e-18	3.49358123464373e-17	-	-	-	-	gi|460386896|ref|XP_004239130.1|/6.68108e-82/PREDICTED: uncharacterized protein LOC101267605 isoform 2 [Solanum lycopersicum]
Solyc09g063010.2.1	2003.00	314.00	700.00	30.99	67.39	1.12073177089305	Up	1.494748e-32	3.72516790187891e-31	K12126|1|3e-27|122|ath:AT1G09530|phytochrome-interacting factor 3;K13422|3|4e-07|55.1|rcu:RCOM_0864470|transcription factor MYC2;K10863|4|9e-07|53.9|aly:ARALYDRAFT_486946|aprataxin [EC:3.-.-.-]	-	GO:0005488//binding	GO:0044249//cellular biosynthetic process;GO:0034641//cellular nitrogen compound metabolic process;GO:0009791//post-embryonic development;GO:0050794//regulation of cellular process;GO:0009639//response to red or far red light	gi|460403257|ref|XP_004247109.1|/0/PREDICTED: transcription factor PIF1-like [Solanum lycopersicum]
Solyc04g064720.2.1	1805.00	43.61	97.18	4.79	10.40	1.11848596729227	Up	8.25218e-06	4.66211068386181e-05	-	GO:0009528//plastid inner membrane	GO:0015151//alpha-glucoside transmembrane transporter activity	GO:0005984//disaccharide metabolic process;GO:0051707//response to other organism;GO:0005982//starch metabolic process;GO:0009628//response to abiotic stimulus;GO:0032501//multicellular organismal process;GO:0000017//alpha-glucoside transport	gi|460384056|ref|XP_004237731.1|/0/PREDICTED: maltose excess protein 1, chloroplastic-like isoform 1 [Solanum lycopersicum]
Solyc10g080600.1.1	705.00	45.00	100.00	13.06	28.31	1.11615685235932	Up	8.26204e-06	4.66657688668086e-05	-	-	-	GO:0009987//cellular process	gi|460407713|ref|XP_004249295.1|/2.05986e-118/PREDICTED: uncharacterized protein LOC101265975 [Solanum lycopersicum]
Solyc01g104910.2.1	2479.00	226.00	502.00	17.96	38.91	1.11535363023171	Up	1.238246e-23	2.30961900390625e-22	-	-	-	-	gi|460369404|ref|XP_004230552.1|/0/PREDICTED: uncharacterized protein LOC101246968 isoform 1 [Solanum lycopersicum]
Solyc01g106810.2.1	995.00	37.00	82.00	7.49	16.19	1.11206536184381	Up	5.77588e-05	0.000287589436913451	-	-	-	-	gi|460369666|ref|XP_004230678.1|/5.87432e-100/PREDICTED: uncharacterized protein LOC101260181 [Solanum lycopersicum]
Solyc11g072660.1.1	1443.00	75.01	166.10	10.35	22.36	1.1112894204565	Up	1.002098e-08	7.95381973071808e-08	K13430|1|9e-134|475|rcu:RCOM_1078760|serine/threonine-protein kinase PBS1 [EC:2.7.11.1]	-	GO:0004871//signal transducer activity;GO:0004713//protein tyrosine kinase activity;GO:0032559	GO:0006464//cellular protein modification process	gi|460411779|ref|XP_004251283.1|/0/PREDICTED: probable serine/threonine-protein kinase RLCKVII-like [Solanum lycopersicum]
Solyc01g060130.2.1	974.00	89.00	197.00	18.42	39.77	1.11040750071388	Up	4.22e-10	3.74823288690476e-09	K07953|1|3e-100|363|ath:AT3G62560|GTP-binding protein SAR1 [EC:3.6.5.-]	GO:0043231//intracellular membrane-bounded organelle	GO:0032561//guanyl ribonucleotide binding	GO:0015031//protein transport	gi|350539267|ref|NP_001234640.1|/8.73454e-109/GTP-binding protein SAR2 [Solanum lycopersicum]
Solyc03g114150.2.1	1809.00	501.00	1108.00	54.86	118.35	1.1092331787737	Up	9.85596e-50	3.73509595238095e-48	K00128|1|0.0|902|vvi:100262043|aldehyde dehydrogenase (NAD+) [EC:1.2.1.3]	-	GO:0004030//aldehyde dehydrogenase [NAD(P)+] activity	GO:0008152//metabolic process	gi|460380754|ref|XP_004236119.1|/0/PREDICTED: aldehyde dehydrogenase family 2 member B4, mitochondrial-like [Solanum lycopersicum]
Solyc03g115920.2.1	876.00	129.00	285.00	29.82	64.25	1.10741619668516	Up	6.25488e-14	7.27400194836824e-13	K11975|1|4e-32|136|smo:SELMODRAFT_48577|E3 ubiquitin-protein ligase RNF144 [EC:6.3.2.19];K11971|2|1e-18|91.7|ppp:PHYPADRAFT_115789|E3 ubiquitin-protein ligase RNF14 [EC:6.3.2.19]	-	-	-	gi|460380580|ref|XP_004236033.1|/3.61538e-164/PREDICTED: ranBP-type and C3HC4-type zinc finger-containing protein 1-like [Solanum lycopersicum]
Solyc02g063440.2.1	421.00	48.00	106.00	24.21	52.14	1.10678750353662	Up	5.0852e-06	2.96843887530562e-05	-	-	-	-	-
Solyc05g056070.2.1	1112.00	2079.69	4585.39	375.25	807.03	1.10477023244615	Up	8.5286e-199	1.1006504054054e-196	K08907|1|2e-122|437|vvi:100263275|light-harvesting complex I chlorophyll a/b binding protein 1	GO:0031224//intrinsic to membrane;GO:0009521;GO:0009526//plastid envelope;GO:0009534//chloroplast thylakoid;GO:0009570//chloroplast stroma	GO:0043169//cation binding;GO:0046906//tetrapyrrole binding	GO:0009765//photosynthesis, light harvesting;GO:0009639//response to red or far red light;GO:0006464//cellular protein modification process	gi|170388|gb|AAA34140.1|/1.74186e-143/chlorophyll a/b-binding protein [Solanum lycopersicum]
Solyc06g082480.2.1	2753.00	173.00	381.00	12.36	26.56	1.10357640344255	Up	5.18584e-18	7.48560640870617e-17	-	-	-	-	gi|460393775|ref|XP_004242484.1|/0/PREDICTED: uncharacterized protein LOC101246260 [Solanum lycopersicum]
Solyc03g118040.2.1	2021.00	2394.00	5273.00	234.15	503.06	1.10329744259052	Up	1.036938e-227	1.50956675304878e-225	K08054|1|0.0|660|gmx:100802236|calnexin	GO:0005618//cell wall;GO:0031090//organelle membrane;GO:0009536//plastid	GO:0046872//metal ion binding;GO:0005515//protein binding	GO:0044267//cellular protein metabolic process	gi|350539281|ref|NP_001234129.1|/0/calnexin-like protein precursor [Solanum lycopersicum]
Solyc02g089120.2.1	1649.00	99.97	219.99	12.03	25.83	1.10241100094192	Up	4.62766e-11	4.4264976963141e-10	-	-	-	-	gi|460372650|ref|XP_004232141.1|/0/PREDICTED: protein COBRA-like [Solanum lycopersicum]
Solyc08g069000.2.1	2464.00	35.00	77.00	2.80	6.01	1.10193816376622	Up	0.0001106802	0.000530300978326309	-	GO:0030529//ribonucleoprotein complex	GO:0008324//cation transmembrane transporter activity	GO:0006812//cation transport	gi|460399546|ref|XP_004245299.1|/0/PREDICTED: uncharacterized protein LOC101246165 [Solanum lycopersicum]
Solyc00g009110.2.1	2262.00	86.00	189.00	7.50	16.08	1.10030490579569	Up	1.271926e-09	1.0868730583393e-08	K01099|1|1e-46|186|ota:Ot04g02290|phosphatidylinositol-bisphosphatase [EC:3.1.3.36]	-	GO:0016491//oxidoreductase activity	-	gi|350537183|ref|NP_001234795.1|/0/inositol-1,4,5-triphosphate-5-phosphatase [Solanum lycopersicum]
Solyc01g090590.2.1	1890.00	101.00	222.00	10.58	22.68	1.1000810128282	Up	4.60986e-11	4.41123877755511e-10	K14775|1|7e-108|389|sbi:SORBI_09g028130|ribosome biogenesis protein UTP30	-	-	GO:0009987//cellular process	gi|460367814|ref|XP_004229765.1|/0/PREDICTED: uncharacterized protein LOC101263350 [Solanum lycopersicum]
Solyc02g078750.2.1	1613.00	46.00	101.00	5.66	12.13	1.09970559228863	Up	9.66934e-06	5.41405939258912e-05	K04733|1|3e-65|248|smo:SELMODRAFT_159261|interleukin-1 receptor-associated kinase 4 [EC:2.7.11.1];K13418|4|1e-57|222|vvi:100247683|somatic embryogenesis receptor kinase 1 [EC:2.7.10.1 2.7.11.1];K13417|5|2e-57|222|ath:AT2G13790|somatic embryogenesis receptor kinase 4 [EC:2.7.10.1 2.7.11.1]	-	GO:0030246//carbohydrate binding;GO:0004672//protein kinase activity;GO:0032559	GO:0006464//cellular protein modification process;GO:0008037//cell recognition	gi|460376069|ref|XP_004233823.1|/0/PREDICTED: G-type lectin S-receptor-like serine/threonine-protein kinase At4g03230-like [Solanum lycopersicum]
Solyc04g076020.2.1	2438.00	36.00	79.00	2.91	6.23	1.09821301011572	Up	9.38804e-05	0.000454367433610379	K11807|1|0.0|1103|pop:POPTR_209259|WD and tetratricopeptide repeats protein 1	-	-	-	gi|460384549|ref|XP_004237973.1|/0/PREDICTED: WD and tetratricopeptide repeats protein 1-like [Solanum lycopersicum]
Solyc04g071480.1.1	1167.00	174.00	381.00	29.87	63.80	1.09485918634144	Up	8.22322e-18	1.17915542042042e-16	-	-	-	-	gi|460384186|ref|XP_004237794.1|/0/PREDICTED: uncharacterized protein LOC101243886 [Solanum lycopersicum]
Solyc04g077130.1.1	336.00	58.00	127.00	37.54	80.17	1.09463382406542	Up	7.36656e-07	4.76372210184182e-06	-	GO:0009536//plastid	-	-	gi|460384705|ref|XP_004238050.1|/1.47686e-57/PREDICTED: 50S ribosomal protein 6, chloroplastic-like [Solanum lycopersicum]
Solyc06g059860.2.1	1178.00	69.00	151.00	11.73	25.04	1.09403154890411	Up	6.70834e-08	4.87851408772464e-07	-	-	-	-	gi|460392908|ref|XP_004242054.1|/4.67289e-118/PREDICTED: uncharacterized protein LOC101243720 [Solanum lycopersicum]
Solyc11g071800.1.1	1176.00	43.00	94.00	7.32	15.62	1.09347889985794	Up	2.16578e-05	0.000115419637276786	K10754|1|3e-47|187|gmx:100790070|replication factor C subunit 1;K01757|2|6e-43|173|ath:AT1G74000|strictosidine synthase [EC:4.3.3.2]	GO:0031090//organelle membrane;GO:0043231//intracellular membrane-bounded organelle	GO:0016843	GO:0009820//alkaloid metabolic process	gi|460411641|ref|XP_004251214.1|/0/PREDICTED: adipocyte plasma membrane-associated protein-like [Solanum lycopersicum]
Solyc01g094890.2.1	2516.00	247.00	540.00	19.34	41.24	1.09245653789127	Up	1.602582e-24	3.10817589358245e-23	K13447|1|1e-20|100|aly:ARALYDRAFT_325354|respiratory burst oxidase [EC:1.6.3.- 1.11.1.-]	GO:0016020//membrane	GO:0016491//oxidoreductase activity;GO:0005488//binding	-	gi|460368077|ref|XP_004229896.1|/0/PREDICTED: ferric reduction oxidase 2-like [Solanum lycopersicum]
Solyc10g008880.2.1	2061.00	119.00	259.99	11.41	24.31	1.09125110174005	Up	1.94951e-12	2.03517932881504e-11	-	-	-	-	gi|460405324|ref|XP_004248126.1|/0/PREDICTED: transcription factor VOZ1-like isoform 1 [Solanum lycopersicum]
Solyc01g107930.2.1	2312.00	43.33	94.76	3.70	7.88	1.09067035894006	Up	2.16578e-05	0.000115393879714349	K14297|1|7e-27|120|mtr:MTR_1g066430|nuclear pore complex protein Nup98-Nup96;K15692|2|9e-09|60.8|smo:SELMODRAFT_67002|E3 ubiquitin-protein ligase RNF13 [EC:6.3.2.19];K13148|5|5e-08|58.5|vvi:100261060|integrator complex subunit 11 [EC:3.1.27.-]	-	GO:0046914//transition metal ion binding	-	gi|460369849|ref|XP_004230769.1|/0/PREDICTED: uncharacterized protein LOC101261170 [Solanum lycopersicum]
Solyc12g006380.1.1	1095.00	153.00	334.00	28.05	59.73	1.0904549509455	Up	1.04638e-15	1.3489375e-14	K13229|1|3e-83|306|zma:541977|2,4-dihydroxy-1,4-benzoxazin-3-one-glucoside dioxygenase [EC:1.14.20.2];K06892|2|2e-49|194|pop:POPTR_550478|;K05278|3|2e-40|164|rcu:RCOM_1031460|flavonol synthase [EC:1.14.11.23];K05933|5|1e-39|162|mtr:MTR_5g085330|aminocyclopropanecarboxylate oxidase [EC:1.14.17.4]	-	GO:0016701//oxidoreductase activity, acting on single donors with incorporation of molecular oxygen	GO:0008152//metabolic process	gi|350538985|ref|NP_001234624.1|/0/2-oxoglutarate-dependent dioxygenase [Solanum lycopersicum]
Solyc07g007560.2.1	2130.00	65.00	142.00	6.03	12.84	1.09041529522222	Up	1.743688e-07	1.21371868804665e-06	K08193|1|2e-91|335|cme:CMP354C|MFS transporter, ACS family, solute carrier family 17 (sodium-dependent inorganic phosphate cotransporter), other;K12303|4|1e-59|229|cre:CHLREDRAFT_78631|MFS transporter, ACS family, solute carrier family 17 (sodium-dependent inorganic phosphate cotransporter), member 9	-	-	GO:0006810//transport	gi|460394282|ref|XP_004242733.1|/0/PREDICTED: probable anion transporter 6, chloroplastic-like [Solanum lycopersicum]
Solyc04g009380.1.1	1122.00	44.00	96.00	7.87	16.74	1.08886398704286	Up	1.83924e-05	9.90120744081172e-05	K14423|1|1e-13|75.5|aly:ARALYDRAFT_329352|4,4-dimethyl-9beta,19-cyclopropylsterol-4alpha-methyl oxidase [EC:1.14.13.72];K06674|2|6e-10|63.5|vcn:VOLCADRAFT_106052|structural maintenance of chromosome 2	GO:0031410//cytoplasmic vesicle	GO:0046872//metal ion binding	-	gi|460382201|ref|XP_004236828.1|/1.21473e-176/PREDICTED: probable S-acyltransferase At3g18620-like [Solanum lycopersicum]
Solyc01g111200.2.1	1753.00	461.00	1005.00	52.13	110.85	1.08842300515866	Up	5.79986e-44	1.91259195441989e-42	-	-	-	-	gi|460370331|ref|XP_004231006.1|/0/PREDICTED: uncharacterized protein LOC101256330 [Solanum lycopersicum]
Solyc01g067460.1.1	309.00	39.00	85.00	27.74	58.96	1.08776873677147	Up	5.73066e-05	0.000285516501460768	K03676|1|9e-25|109|bdi:100821530|glutaredoxin 3	GO:0044464//cell part	GO:0015036//disulfide oxidoreductase activity	GO:0019725//cellular homeostasis	gi|460366687|ref|XP_004229211.1|/2.86923e-53/PREDICTED: monothiol glutaredoxin-S3-like [Solanum lycopersicum]
Solyc07g043590.2.1	2052.00	384.84	838.00	37.06	78.72	1.08686733931197	Up	5.11246e-37	1.43262890258216e-35	K13367|1|0.0|755|aly:ARALYDRAFT_486367|non-specific polyamine oxidase [EC:1.5.3.17];K11450|3|2e-56|218|smo:SELMODRAFT_449015|lysine-specific histone demethylase 1 [EC:1.-.-.-]	-	GO:0003824//catalytic activity	GO:0008152//metabolic process	gi|460396127|ref|XP_004243630.1|/0/PREDICTED: probable polyamine oxidase 2-like [Solanum lycopersicum]
Solyc08g082110.2.1	1325.00	34.00	74.00	5.12	10.87	1.08613622502731	Up	0.0001798566	0.000831218800813008	K13426|1|5e-14|77.4|rcu:RCOM_1689100|WRKY transcription factor 29;K13425|4|5e-13|73.9|vvi:100256849|WRKY transcription factor 22	-	-	-	gi|460400013|ref|XP_004245530.1|/0/PREDICTED: probable WRKY transcription factor 53-like [Solanum lycopersicum]
Solyc07g006540.2.1	3597.00	322.00	701.00	17.56	37.28	1.08610901511892	Up	4.3907e-31	1.05354736180905e-29	K03695|1|5e-14|79.0|bdi:100825913|ATP-dependent Clp protease ATP-binding subunit ClpB;K03696|4|2e-10|67.4|bdi:100825356|ATP-dependent Clp protease ATP-binding subunit ClpC	-	-	GO:0009628//response to abiotic stimulus	gi|460394134|ref|XP_004242660.1|/0/PREDICTED: uncharacterized protein LOC101262825 [Solanum lycopersicum]
Solyc06g076790.1.1	321.00	109.00	237.00	74.25	157.48	1.08470568658355	Up	1.765338e-11	1.74162994834711e-10	-	-	-	-	gi|460391130|ref|XP_004241176.1|/4.86219e-29/PREDICTED: uncharacterized protein LOC101259757 [Solanum lycopersicum]
Solyc11g005900.1.1	915.00	36.00	78.00	7.95	16.80	1.0794344674944	Up	0.000129117	0.000611883361452958	K00942|1|3e-102|369|vvi:100251166|guanylate kinase [EC:2.7.4.8]	GO:0009536//plastid	GO:0016776//phosphotransferase activity, phosphate group as acceptor	GO:0009117//nucleotide metabolic process;GO:0006796//phosphate-containing compound metabolic process	gi|460408947|ref|XP_004249902.1|/1.80517e-169/PREDICTED: guanylate kinase-like [Solanum lycopersicum]
Solyc04g077440.2.1	2098.00	312.00	676.00	29.38	62.08	1.07929416163085	Up	9.6299e-30	2.22353832205029e-28	K00511|1|0.0|769|vvi:100254037|squalene monooxygenase [EC:1.14.13.132]	GO:0031224//intrinsic to membrane;GO:0031410//cytoplasmic vesicle	GO:0004497//monooxygenase activity;GO:0050662//coenzyme binding	GO:0008152//metabolic process	gi|62945915|gb|AAY22200.1|/0/squalene monooxygenase [Datura inoxia]
Solyc01g100530.2.1	3369.00	49.00	106.00	2.85	6.02	1.0788015677076	Up	8.12748e-06	4.60255182637571e-05	-	GO:0043231//intracellular membrane-bounded organelle	-	-	gi|460368915|ref|XP_004230310.1|/0/PREDICTED: uncharacterized protein LOC101249681 [Solanum lycopersicum]
Solyc08g016210.2.1	3765.00	167.42	362.59	8.72	18.41	1.07808958657298	Up	1.148338e-16	1.55510889109472e-15	K13420|1|2e-63|243|sbi:SORBI_06g028760|LRR receptor-like serine/threonine-protein kinase FLS2 [EC:2.7.11.1]	-	-	-	gi|460398502|ref|XP_004244798.1|/0/PREDICTED: LRR receptor-like serine/threonine-protein kinase FLS2-like [Solanum lycopersicum]
Solyc07g045420.2.1	2174.00	154.00	333.00	13.98	29.50	1.07735059376113	Up	2.23888e-15	2.8432585106383e-14	K08869|1|0.0|986|osa:4346513|aarF domain-containing kinase;K13457|2|0.0|667|vvi:100252764|disease resistance protein RPM1	-	-	-	gi|460396015|ref|XP_004243575.1|/0/PREDICTED: uncharacterized protein sll1770-like [Solanum lycopersicum]
Solyc01g103990.2.1	4050.00	852.00	1842.00	41.21	86.90	1.07636171342126	Up	1.015662e-77	5.71908732311321e-76	-	-	-	-	gi|460369258|ref|XP_004230480.1|/0/PREDICTED: uncharacterized protein LOC101250254 [Solanum lycopersicum]
Solyc01g014380.2.1	1356.00	113.76	245.66	16.73	35.24	1.07477647888206	Up	9.34728e-12	9.38462195121951e-11	-	-	-	-	gi|460365877|ref|XP_004228822.1|/1.0574e-156/PREDICTED: uncharacterized protein LOC101266150 [Solanum lycopersicum]
Solyc05g007160.2.1	1905.00	101.00	218.00	10.49	22.09	1.07437874077801	Up	1.58624e-10	1.4543579109063e-09	K09422|1|3e-166|583|vvi:100246639|myb proto-oncogene protein, plant	-	-	GO:0009913//epidermal cell differentiation	gi|460386181|ref|XP_004238778.1|/0/PREDICTED: uncharacterized protein LOC101260045 [Solanum lycopersicum]
Solyc11g065660.1.1	1602.00	84.01	181.00	10.41	21.89	1.07230188588153	Up	6.044e-09	4.91152144315861e-08	K13412|1|0.0|881|rcu:RCOM_1577820|calcium-dependent protein kinase [EC:2.7.11.1]	GO:0016020//membrane	GO:0046872//metal ion binding;GO:0004674//protein serine/threonine kinase activity;GO:0032559	GO:0006464//cellular protein modification process	gi|460411057|ref|XP_004250931.1|/0/PREDICTED: calcium-dependent protein kinase 7-like [Solanum lycopersicum]
Solyc11g007670.1.1	2553.00	109.00	235.00	8.41	17.68	1.07194056913629	Up	3.2601e-11	3.15248633049818e-10	-	-	GO:0016791//phosphatase activity	-	gi|460409160|ref|XP_004250007.1|/0/PREDICTED: myotubularin-related protein 2-like [Solanum lycopersicum]
Solyc04g049670.2.1	2344.00	175.00	377.00	14.72	30.93	1.07122916203225	Up	4.3952e-17	6.07616676317313e-16	K12129|1|5e-162|570|pop:POPTR_563807|pseudo-response regulator 7	-	-	-	gi|460383652|ref|XP_004237533.1|/0/PREDICTED: two-component response regulator-like PRR37-like [Solanum lycopersicum]
Solyc02g087010.2.1	1693.00	39.00	84.00	4.57	9.60	1.07084024055045	Up	7.85894e-05	0.000384728711297929	-	-	-	-	gi|460372949|ref|XP_004232285.1|/0/PREDICTED: uncharacterized protein LOC101247577 [Solanum lycopersicum]
Solyc02g070490.2.1	1446.00	47.00	101.00	6.47	13.57	1.06858310342635	Up	1.540136e-05	8.39706485498972e-05	K13535|1|7e-06|50.4|cre:CHLREDRAFT_121979|cardiolipin-specific phospholipase [EC:3.1.1.-]	GO:0009526//plastid envelope	GO:0003824//catalytic activity	-	gi|460374648|ref|XP_004233122.1|/0/PREDICTED: epoxide hydrolase 4-like isoform 1 [Solanum lycopersicum]
Solyc10g074980.1.1	1875.00	626.02	1345.05	66.09	138.51	1.06748623734848	Up	1.73388e-56	7.43202603231598e-55	-	GO:0043234//protein complex;GO:0044431//Golgi apparatus part;GO:0016020//membrane	GO:0046872//metal ion binding;GO:0010209//vacuolar sorting signal binding;GO:0004871//signal transducer activity	GO:0006892//post-Golgi vesicle-mediated transport;GO:0006605//protein targeting	gi|83284015|gb|ABC01915.1|/0/vacuolar sorting receptor protein PV72-like protein [Solanum tuberosum]
Solyc04g014370.2.1	1064.00	41.00	88.00	7.74	16.21	1.06647861937313	Up	5.64696e-05	0.000281816826923077	K10703|1|5e-94|342|pop:POPTR_719769|3-hydroxy acyl-CoA dehydratase [EC:4.2.1.-]	GO:0031224//intrinsic to membrane;GO:0005789//endoplasmic reticulum membrane	GO:0016836//hydro-lyase activity	GO:0048869//cellular developmental process;GO:0045926//negative regulation of growth;GO:0001933//negative regulation of protein phosphorylation	gi|460381934|ref|XP_004236696.1|/3.53658e-114/PREDICTED: very-long-chain (3R)-3-hydroxyacyl-[acyl-carrier protein] dehydratase PASTICCINO 2-like [Solanum lycopersicum]
Solyc07g007160.2.1	1023.00	129.00	277.00	25.38	53.15	1.06637762257736	Up	7.33342e-13	7.91525327757685e-12	K11982|1|3e-09|60.8|mtr:MTR_6g079660|E3 ubiquitin-protein ligase RNF115/126 [EC:6.3.2.19]	-	-	-	gi|460394228|ref|XP_004242706.1|/1.56272e-95/PREDICTED: uncharacterized protein LOC101250706 [Solanum lycopersicum]
Solyc03g113800.2.1	1933.00	667.00	1431.00	68.26	142.86	1.06548970689263	Up	8.47104e-60	3.80161804511278e-58	K00130|1|0.0|753|gmx:100170731|betaine-aldehyde dehydrogenase [EC:1.2.1.8]	GO:0009536//plastid	GO:0005488//binding;GO:0016620//oxidoreductase activity, acting on the aldehyde or oxo group of donors, NAD or NADP as acceptor	GO:0008152//metabolic process	gi|350536219|ref|NP_001234235.1|/0/aminoaldehyde dehydrogenase 2 [Solanum lycopersicum]
Solyc01g110160.2.1	1246.00	35.00	75.00	5.62	11.74	1.06279037288913	Up	0.000209024	0.000955475397281256	-	GO:0009526//plastid envelope	-	-	gi|460370124|ref|XP_004230904.1|/0/PREDICTED: uncharacterized protein LOC101251520 [Solanum lycopersicum]
Solyc11g065740.1.1	642.00	85.00	182.00	27.23	56.88	1.06272448257562	Up	6.98838e-09	5.6405534989858e-08	-	-	-	-	gi|460411077|ref|XP_004250941.1|/1.6479e-121/PREDICTED: uncharacterized protein LOC101249788 [Solanum lycopersicum]
Solyc09g098590.2.1	2611.00	36.00	77.00	2.71	5.66	1.06250920147801	Up	0.0001769382	0.000818206377106333	K00695|1|0.0|1370|vvi:100267606|sucrose synthase [EC:2.4.1.13]	-	GO:0035251//UDP-glucosyltransferase activity	GO:0005984//disaccharide metabolic process	gi|304651490|gb|ADM47609.1|/0/sucrose synthase isoform 4 [Solanum lycopersicum]
Solyc03g121730.2.1	1725.00	202.00	432.00	23.22	48.44	1.06083089282876	Up	4.53396e-19	6.90799585194639e-18	K03787|1|2e-141|501|vvi:100242981|5'-nucleotidase [EC:3.1.3.5]	-	GO:0016787//hydrolase activity	-	gi|460379672|ref|XP_004235585.1|/0/PREDICTED: 5'-nucleotidase SurE-like [Solanum lycopersicum]
Solyc07g066620.2.1	1563.00	66.00	141.00	8.39	17.49	1.05978757348183	Up	3.75438e-07	2.52637605693348e-06	-	GO:0009536//plastid	-	-	gi|460396826|ref|XP_004243971.1|/0/PREDICTED: uncharacterized protein LOC101254711 [Solanum lycopersicum]
Solyc03g122300.1.1	486.00	144.00	307.72	62.13	129.50	1.05959013851961	Up	6.73488e-14	7.82078112840467e-13	-	-	-	-	gi|460379604|ref|XP_004235551.1|/3.80767e-90/PREDICTED: uncharacterized protein LOC101253267 [Solanum lycopersicum]
Solyc09g007190.2.1	967.00	45.00	96.00	9.38	19.53	1.05803212137142	Up	2.91864e-05	0.000152812565789474	-	GO:0009536//plastid	GO:0003824//catalytic activity	-	gi|460402416|ref|XP_004246708.1|/4.09721e-135/PREDICTED: thioredoxin-like protein AAED1, chloroplastic-like [Solanum lycopersicum]
Solyc07g062970.2.1	1247.00	70.00	149.00	11.22	23.30	1.05425727893285	Up	1.962754e-07	1.3567096627099e-06	K01090|1|2e-31|134|sbi:SORBI_01g038410|protein phosphatase [EC:3.1.3.16];K14497|2|1e-23|109|pop:POPTR_422871|protein phosphatase 2C [EC:3.1.3.16]	-	GO:0004721//phosphoprotein phosphatase activity	-	gi|350536387|ref|NP_001234500.1|/3.86148e-142/protein phosphatase 2C [Solanum lycopersicum]
Solyc08g079500.2.1	1371.00	202.00	430.00	29.38	61.00	1.05397484678133	Up	8.25606e-19	1.24205061436673e-17	-	GO:0016020//membrane	-	-	gi|460400373|ref|XP_004245709.1|/2.82775e-165/PREDICTED: uncharacterized protein LOC101264144 isoform 2 [Solanum lycopersicum]
Solyc12g008830.1.1	882.00	315.00	670.00	72.29	149.98	1.05290213295172	Up	2.21072e-28	4.89165338276182e-27	-	-	GO:0005488//binding	GO:0050896//response to stimulus;GO:0050794//regulation of cellular process;GO:0008152//metabolic process	gi|460412562|ref|XP_004251667.1|/1.0406e-126/PREDICTED: putative GATA transcription factor 22-like [Solanum lycopersicum]
Solyc02g069120.2.1	1873.00	47.00	100.00	4.97	10.31	1.05272657580582	Up	2.09936e-05	0.000112130246085011	K06874|1|0.0|714|rcu:RCOM_0112080|zinc finger protein	-	GO:0046914//transition metal ion binding	-	gi|460374843|ref|XP_004233218.1|/0/PREDICTED: zinc finger protein ZPR1 homolog [Solanum lycopersicum]
Solyc01g110380.2.1	3278.00	95.82	203.73	5.74	11.90	1.05183893151962	Up	1.034324e-09	8.90533195095565e-09	K11498|1|5e-73|275|aly:ARALYDRAFT_478343|centromeric protein E	GO:0016020//membrane	GO:0003774//motor activity	-	gi|359474911|ref|XP_002275329.2|/0/PREDICTED: uncharacterized protein LOC100250389 [Vitis vinifera]
Solyc06g005710.2.1	1849.00	528.00	1122.00	56.54	117.20	1.05162878147844	Up	2.6211e-46	9.24353951255539e-45	-	GO:0009526//plastid envelope;GO:0009534//chloroplast thylakoid;GO:0000229	-	-	gi|460389468|ref|XP_004240374.1|/0/PREDICTED: protein TIC 62, chloroplastic-like [Solanum lycopersicum]
Solyc07g017220.2.1	1243.00	192.00	408.00	30.88	64.01	1.05162455599759	Up	7.32852e-18	1.05402659638554e-16	-	-	-	-	gi|460394597|ref|XP_004242888.1|/1.8562e-112/PREDICTED: uncharacterized protein LOC101257280 [Solanum lycopersicum]
Solyc02g084850.2.1	918.00	260.00	551.00	57.23	118.31	1.04772850876763	Up	1.909572e-23	3.54518129860031e-22	-	-	-	-	-
Solyc07g008540.2.1	1662.00	510.00	1080.00	60.90	125.79	1.04650310277385	Up	2.63184e-44	8.77586312849162e-43	K12128|1|7e-08|57.4|ath:AT2G46790|pseudo-response regulator 9;K12129|2|1e-07|56.6|ath:AT5G02810|pseudo-response regulator 7;K12131|5|2e-07|56.2|aly:ARALYDRAFT_496148|pseudo-response regulator 3	-	-	-	gi|460394426|ref|XP_004242804.1|/0/PREDICTED: protein CHLOROPLAST IMPORT APPARATUS 2-like [Solanum lycopersicum]
Solyc01g080220.2.1	948.00	60.00	127.00	12.77	26.37	1.04613904616184	Up	1.83508e-06	1.1332781945163e-05	K01061|1|9e-59|225|bdi:100822628|carboxymethylenebutenolidase [EC:3.1.1.45]	-	GO:0016787//hydrolase activity	-	gi|460367184|ref|XP_004229455.1|/6.87411e-135/PREDICTED: endo-1,3;1,4-beta-D-glucanase-like [Solanum lycopersicum]
Solyc02g063030.2.1	1405.00	139.00	294.00	19.71	40.67	1.04503721441865	Up	3.67122e-13	4.05601006478482e-12	-	-	-	-	gi|460375418|ref|XP_004233503.1|/4.82806e-160/PREDICTED: uncharacterized protein LOC101260301 [Solanum lycopersicum]
Solyc06g008130.2.1	1356.00	45.00	95.00	6.62	13.63	1.04188243999799	Up	3.97168e-05	0.000203135946872322	-	-	-	-	gi|460389674|ref|XP_004240475.1|/9.88164e-171/PREDICTED: histone-lysine N-methyltransferase SUVR2-like isoform 1 [Solanum lycopersicum]
Solyc09g010940.2.1	1268.00	282.00	595.00	44.44	91.46	1.04128210241787	Up	5.86962e-25	1.15911643920596e-23	K07025|1|2e-125|447|gmx:100796466|putative hydrolase of the HAD superfamily	-	GO:0003824//catalytic activity	-	gi|460401831|ref|XP_004246419.1|/1.42978e-161/PREDICTED: uncharacterized protein LOC101251913 [Solanum lycopersicum]
Solyc02g077050.2.1	1278.00	73.00	154.00	11.41	23.48	1.04113361682137	Up	1.63343e-07	1.14063004533489e-06	K01365|1|2e-94|344|pop:POPTR_555684|cathepsin L [EC:3.4.22.15]	-	GO:0008233//peptidase activity	-	gi|460374325|ref|XP_004232961.1|/0/PREDICTED: thiol protease SEN102-like [Solanum lycopersicum]
Solyc01g099600.2.1	1516.00	340.00	717.00	44.60	91.75	1.04066444781027	Up	1.035878e-29	2.3872188465251e-28	K07213|1|5e-10|64.3|aly:ARALYDRAFT_486064|copper chaperone	-	GO:0043169//cation binding	GO:0006812//cation transport	gi|460368756|ref|XP_004230231.1|/2.46993e-157/PREDICTED: uncharacterized protein LOC101251625 [Solanum lycopersicum]
Solyc11g072500.1.1	858.00	195.00	411.00	46.06	94.69	1.03969766279753	Up	1.110084e-17	1.58133982696897e-16	-	-	-	-	gi|460411757|ref|XP_004251272.1|/1.21614e-148/PREDICTED: dof zinc finger protein DOF5.3-like [Solanum lycopersicum]
Solyc02g062000.2.1	1676.00	361.00	760.00	42.74	87.76	1.03797661774338	Up	2.79096e-31	6.73072424242424e-30	K00921|1|1e-16|86.3|bdi:100840550|1-phosphatidylinositol-3-phosphate 5-kinase [EC:2.7.1.150]	-	GO:0046872//metal ion binding	-	gi|460375545|ref|XP_004233566.1|/0/PREDICTED: uncharacterized protein LOC101254660 [Solanum lycopersicum]
Solyc04g050760.2.1	2201.00	46.00	97.00	4.13	8.48	1.03792248314375	Up	3.36618e-05	0.00017418194083225	K13156|1|7e-110|396|vvi:100263926|U11/U12 small nuclear ribonucleoprotein 48 kDa protein	-	-	-	gi|460383587|ref|XP_004237502.1|/0/PREDICTED: uncharacterized protein LOC101244071 [Solanum lycopersicum]
Solyc07g006760.2.1	3468.00	136.00	286.00	7.69	15.78	1.03704170205163	Up	1.075204e-12	1.14396147504456e-11	K14510|1|9e-46|184|rcu:RCOM_0382890|serine/threonine-protein kinase CTR1 [EC:2.7.11.1];K04424|2|2e-45|183|aly:ARALYDRAFT_909157|sterile alpha motif and leucine zipper containing kinase AZK [EC:2.7.11.25]	-	GO:0004672//protein kinase activity	-	gi|460394173|ref|XP_004242679.1|/0/PREDICTED: uncharacterized protein LOC101268698 [Solanum lycopersicum]
Solyc02g082060.1.1	642.00	434.00	912.00	139.04	285.00	1.03546193201243	Up	4.69188e-37	1.31786629411765e-35	-	-	-	-	gi|460373616|ref|XP_004232611.1|/1.30874e-110/PREDICTED: uncharacterized protein LOC101248067 [Solanum lycopersicum]
Solyc04g076820.1.1	1425.00	518.00	1088.00	72.40	148.34	1.03484607170628	Up	7.83834e-44	2.56708323045267e-42	-	-	-	-	gi|460384668|ref|XP_004238032.1|/0/PREDICTED: uncharacterized protein LOC101265728 [Solanum lycopersicum]
Solyc01g102300.2.1	2676.00	91.00	191.00	6.69	13.70	1.03409777720643	Up	6.56426e-09	5.30720309854385e-08	K12126|1|4e-56|218|aly:ARALYDRAFT_471048|phytochrome-interacting factor 3;K13422|3|1e-06|54.3|rcu:RCOM_0864470|transcription factor MYC2	-	-	-	gi|460369031|ref|XP_004230368.1|/0/PREDICTED: transcription factor PIF3-like [Solanum lycopersicum]
Solyc09g075860.2.1	2983.00	121.00	254.00	7.97	16.32	1.03398942798102	Up	2.1521e-11	2.10406992219492e-10	K15718|1|0.0|1352|rcu:RCOM_0677750|linoleate 9S-lipoxygenase [EC:1.13.11.58]	-	GO:0046914//transition metal ion binding;GO:0016702//oxidoreductase activity, acting on single donors with incorporation of molecular oxygen, incorporation of two atoms of oxygen	GO:0006633//fatty acid biosynthetic process	gi|1117793|gb|AAD09202.1|/0/lipoxygenase [Solanum tuberosum]
Solyc10g086180.1.1	2136.00	91.00	191.00	8.41	17.22	1.0339074371417	Up	6.56426e-09	5.30900093157182e-08	K10775|1|0.0|1196|rcu:RCOM_1355480|phenylalanine ammonia-lyase [EC:4.3.1.24]	GO:0044424//intracellular part	GO:0016840	GO:0006558//L-phenylalanine metabolic process	gi|460408248|ref|XP_004249558.1|/0/PREDICTED: phenylalanine ammonia-lyase-like [Solanum lycopersicum]
Solyc04g005060.2.1	1577.00	83.00	174.00	10.46	21.38	1.03137900147355	Up	3.22712e-08	2.42516493547372e-07	-	-	-	-	gi|460383013|ref|XP_004237230.1|/0/PREDICTED: uncharacterized protein LOC101245640 [Solanum lycopersicum]
Solyc08g081190.2.1	1226.00	6640.77	13911.17	1083.44	2213.82	1.03091866467106	Up	0	0	K09872|1|3e-145|513|ath:AT4G00430|aquaporin PIP	GO:0031224//intrinsic to membrane;GO:0009536//plastid	GO:0005372//water transmembrane transporter activity	GO:0006950//response to stress;GO:0042044//fluid transport	gi|350534408|ref|NP_001234139.1|/2.42517e-165/probable aquaporin PIP-type pTOM75 [Solanum lycopersicum]
Solyc04g079050.1.1	903.00	56.21	117.71	12.59	25.71	1.03005132711464	Up	6.47376e-06	3.72256791907514e-05	K13691|1|2e-27|121|gmx:100781244|pathogen-inducible salicylic acid glucosyltransferase [EC:2.4.1.-]	-	GO:0016758//transferase activity, transferring hexosyl groups	-	gi|460384937|ref|XP_004238163.1|/5.66555e-176/PREDICTED: UDP-glycosyltransferase 79B6-like [Solanum lycopersicum]
Solyc05g007270.2.1	1533.00	50.00	104.00	6.48	13.16	1.02209377085062	Up	2.35264e-05	0.000124709769094139	-	-	-	-	gi|460386197|ref|XP_004238786.1|/0/PREDICTED: uncharacterized protein LOC101262308 isoform 1 [Solanum lycopersicum]
Solyc04g072810.2.1	3284.00	151.00	314.00	9.03	18.31	1.01983389831648	Up	1.756426e-13	1.99025490033223e-12	-	-	-	GO:0051234//establishment of localization	gi|460384375|ref|XP_004237887.1|/0/PREDICTED: random slug protein 5-like [Solanum lycopersicum]
Solyc07g062400.2.1	948.00	131.00	272.00	27.89	56.48	1.01799215424287	Up	7.79308e-12	7.88723124205172e-11	K03627|1|9e-64|241|pop:POPTR_746459|putative transcription factor	-	GO:0003677//DNA binding	-	gi|109288142|gb|ABG29114.1|/1.18828e-70/multiprotein bridging factor 1c [Solanum lycopersicum]
Solyc12g094630.1.1	501.00	93.00	193.00	38.83	78.60	1.01735760523749	Up	8.59532e-09	6.88635117449665e-08	-	GO:0009528//plastid inner membrane;GO:0009534//chloroplast thylakoid	-	-	gi|460415554|ref|XP_004253123.1|/1.72629e-59/PREDICTED: uncharacterized protein LOC101249717 [Solanum lycopersicum]
Solyc03g117420.2.1	2034.00	350.00	726.00	34.01	68.81	1.01665923769034	Up	5.28132e-29	1.18618546566322e-27	K14515|1|6e-07|54.7|vvi:100249270|EIN3-binding F-box protein	-	-	-	gi|460380320|ref|XP_004235905.1|/0/PREDICTED: internalin-A-like [Solanum lycopersicum]
Solyc01g106010.2.1	1505.00	54.00	112.00	7.14	14.44	1.01607476285807	Up	1.214958e-05	6.71461163194444e-05	K03841|1|2e-159|560|rcu:RCOM_0449370|fructose-1,6-bisphosphatase I [EC:3.1.3.11]	GO:0009536//plastid	GO:0019203//carbohydrate phosphatase activity	GO:0005975//carbohydrate metabolic process	gi|460369448|ref|XP_004230574.1|/0/PREDICTED: fructose-1,6-bisphosphatase, chloroplastic-like [Solanum lycopersicum]
Solyc06g050760.1.1	348.00	82.00	170.00	51.03	103.19	1.01588562112148	Up	6.87422e-08	4.99002743995135e-07	-	-	GO:0005488//binding	GO:0032502//developmental process;GO:0051707//response to other organism	gi|460390560|ref|XP_004240897.1|/5.36076e-52/PREDICTED: wound-induced protein 1-like isoform 1 [Solanum lycopersicum]
Solyc05g014470.2.1	1327.00	2266.01	4696.03	340.78	688.86	1.01537013968394	Up	1.499658e-177	1.73807450242718e-175	K00134|1|2e-159|560|aly:ARALYDRAFT_471499|glyceraldehyde 3-phosphate dehydrogenase [EC:1.2.1.12]	GO:0030312//external encapsulating structure;GO:0031967;GO:0031981//nuclear lumen;GO:0009536//plastid;GO:0031090//organelle membrane;GO:0005576//extracellular region	GO:0046914//transition metal ion binding;GO:0000166//nucleotide binding	GO:0006007//glucose catabolic process;GO:0006952//defense response;GO:0010038//response to metal ion;GO:0000302//response to reactive oxygen species;GO:0006970//response to osmotic stress;GO:0034285;GO:0009791//post-embryonic development;GO:0048608//reproductive structure development	gi|460387002|ref|XP_004239181.1|/4.29877e-171/PREDICTED: glyceraldehyde-3-phosphate dehydrogenase 2, cytosolic-like isoform 2 [Solanum lycopersicum]
Solyc12g010870.1.1	1029.00	84.00	174.00	16.42	33.18	1.01485975917806	Up	4.96704e-08	3.65674005550416e-07	K02116|1|5e-123|439|rcu:RCOM_0613770|ATP synthase protein I	-	-	-	gi|460412833|ref|XP_004251802.1|/0/PREDICTED: uncharacterized protein LOC101257837 [Solanum lycopersicum]
Solyc05g056480.2.1	1536.00	71.00	147.00	9.19	18.56	1.01405994383854	Up	5.54452e-07	3.6567794198895e-06	K00166|1|0.0|652|vvi:100258429|2-oxoisovalerate dehydrogenase E1 component, alpha subunit [EC:1.2.4.4]	GO:0043231//intracellular membrane-bounded organelle	GO:0016624//oxidoreductase activity, acting on the aldehyde or oxo group of donors, disulfide as acceptor	GO:0008152//metabolic process	gi|460387946|ref|XP_004239633.1|/0/PREDICTED: 2-oxoisovalerate dehydrogenase subunit alpha, mitochondrial-like [Solanum lycopersicum]
Solyc04g074020.2.1	2991.00	48.20	99.83	3.17	6.40	1.01358906474796	Up	4.424e-05	0.000224395581049501	K00924|1|2e-117|422|aly:ARALYDRAFT_473063|[EC:2.7.1.-];K08286|3|1e-108|393|ath:AT4G28490|protein-serine/threonine kinase [EC:2.7.11.-]	GO:0016020//membrane	GO:0016301//kinase activity	-	gi|460385667|ref|XP_004238524.1|/0/PREDICTED: probable LRR receptor-like serine/threonine-protein kinase At4g08850-like [Solanum lycopersicum]
Solyc07g061790.2.1	998.00	492.00	1018.05	99.29	200.41	1.0132341684669	Up	8.90234e-40	2.63048722153465e-38	-	GO:0031410//cytoplasmic vesicle	-	-	gi|460397526|ref|XP_004244318.1|/7.67367e-116/PREDICTED: heme-binding protein 2-like [Solanum lycopersicum]
[truncated: 1,726 more rows]
